# Supplementary material for: Increase in the community circulation of ciprofloxacin-resistant Escherichia coli despite reduction in antibiotic prescriptions
Source: Commun Med (Lond). 2023 Aug 12;3:110. doi: 10.1038/s43856-023-00337-2 (PMC10421857; doi:10.1038/s43856-023-00337-2)
Supplement: Supplementary file 2 — Supplementary Data 1 [file 43856_2023_337_MOESM2_ESM.xlsx]

## Sheet: Isolates
SampleID	FQR E. coli Isolate No.	Study	Clone	Comment on clone	no. QRDR mutations	QRDR GyrA S83 change to:	QRDR GyrA D87 change to:	QRDR ParC S80 change to:	QRDR ParC E84 change to:	PMQR	PMQR type	MIC-broth	VF	3GC susceptibility	BLA locus detected	AMP (Am)	AMC (AmC)	CZ	IMI (IMP)	T/S (STX)	TET (TE)	FOS	NIT (F/M)
FESS008	1	2015	ST131-H41		1	L	none	none	none	0	.	2	not tested	S	.	R	S	S	S	S	S	S	S
FESS024	1	2015	ST131-H30		4	L	N	I	V	0	.	10	not tested	S	.	I	S	S	S	R	R	S	S
FESS025	1	2015	ST131-H30		4	L	N	I	V	1	qnrB+qepA	10	not tested	S	.	R	I	S	S	S	S	S	S
FESS027	1	2015	CC10-H54		3	L	N	I	none	1	qnrB	10	not tested	S	.	R	I	S	S	R	S	R	S
FESS033	1	2015	ST131-H30		4	L	N	I	V	1	qnrB	10	iha	S	.	R	I	S	S	R	R	S	S
FESS049	1	2015	ST131-H30		4	L	N	I	V	1	qnrB	10	not tested	S	.	S	S	S	S	S	S	S	S
FESS054	1	2015	ST131-H30		4	L	N	I	V	0	.	10	not tested	S	.	R	S	S	S	R	S	S	S
FESS059	1	2015	ST131-H41		3	L	N	I	none	0	.	10	not tested	S	.	R	I	S	S	S	S	S	S
FESS061	1	2015	CC21		3	L	H	I	none	0	.	10	not tested	S	.	S	S	S	S	R	R	S	S
FESS067	1	2015	ST1193		3	L	N	I	none	0	.	10	not tested	S	.	R	I	S	S	S	S	S	S
FESS116	1	2015	ST131-H30		4	L	N	I	V	1	qnrB	10	not tested	S	.	S	S	S	S	S	S	S	S
FESS132	1	2015	ST1193		3	L	N	I	none	0	.	10	not tested	S	.	R	S	S	S	R	R	S	S
FESS152	1	2015	ST1193		3	L	N	I	none	0	.	10	not tested	S	.	R	S	S	S	S	R	S	S
FESS153	1	2015	ST1193		3	L	N	I	none	0	.	10	not tested	S	.	R	S	S	S	R	R	S	S
FESS156	1	2015	ST131-H30		4	L	N	I	V	1	aac6	10	sen	ESBL	CTX-M-1/15+OXA-1	R	I	R	S	S	S	S	S
FESS156	2	2015	CC10-H0		3	L	H	I	none	1	qnrB+qepA+aac6	10	gad+iha+sen	ESBL	not found	R	R	R	S	R	R	S	S
FESS157	1	2015	CC1196		3	L	N	I	none	0	.	10	not tested	S	.	R	I	S	S	R	R	S	S
FESS163	1	2015	ST131-H30		4	L	N	I	V	1	qnrB	10	not tested	S	.	R	S	S	S	R	R	S	S
FESS182	1	2015	ST405		3	L	N	I	none	0	.	10	not tested	S	.	R	S	S	S	S	S	S	S
FESS187	1	2015	CC58-H61		3	L	N	I	none	1	qnrB	10	not tested	S	.	R	I	S	S	R	R	S	S
FESS2003	1	2015	ST69		3	L	N	I	none	0	.	10	not tested	S	.	S	S	S	S	S	R	S	S
FESS2004	1	2015	ST38		3	L	Y	I	none	1	qnrB	10	not tested	S	.	R	S	R	S	S	S	S	S
FESS2026	1	2015	CC10-H54		0	none	none	none	none	1	qnrS	1	not found	S	.	R	S	S	S	S	R	S	S
FESS205	1	2015	ST1193		3	L	N	I	none	0	.	10	not tested	S	.	R	S	S	S	R	S	S	S
FESS208	1	2015	ST131-H30		4	L	N	I	V	0	.	10	not tested	S	.	S	S	S	S	S	S	S	S
FESS235	1	2015	ST131-H30		4	L	N	I	V	0	.	10	not tested	S	.	R	S	S	S	S	S	S	S
FESS236	1	2015	CC58-H38		3	L	N	I	none	1	qnrB	10	not tested	S	.	I	S	S	S	R	S	S	S
FESS257	1	2015	ST1193		3	L	N	I	none	0	.	10	sen+vat	S	.	R	S	S	S	S	S	S	S
FESS299	1	2015	ST1163		1	L	none	none	none	1	qnrB	1	not tested	S	.	R	S	S	S	R	S	S	S
FESS337	1	2015	ST131-H30		4	L	N	I	V	1	qnrD	10	vat	ESBL	CTX-M-1/15	R	I	R	S	S	S	S	S
FESS346	1	2015	ST131-H30		4	L	N	I	V	0	.	10	not tested	S	.	R	I	S	S	S	S	S	S
FESS358	1	2015	CC10-H54		3	L	N	I	none	1	qnrB	10	not tested	S	.	R	R	S	S	R	R	S	S
FESS366	1	2015	CC58-H121		0	none	none	none	none	1	qnrB+aac6	4	not found	S	.	R	I	S	S	R	R	S	S
FESS385	1	2015	CC10-H215		3	L	N	I	none	1	qnrB	10	not tested	S	.	R	S	S	S	R	R	S	S
FESS386	1	2015	ST457		3	L	Y	I	none	0	.	10	not tested	S	.	S	S	S	S	S	S	S	S
FESS408	1	2015	CC88		3	L	N	I	none	1	qnrB	10	gad	S	.	R	I	S	S	R	R	S	S
FESS408	2	2015	ST156		4	L	N	I	G	1	qnrB	10	not tested	S	.	R	S	S	S	R	R	S	S
FESS412	1	2015	ST131-H30		4	L	N	I	V	0	.	10	not tested	S	.	S	S	S	S	S	S	S	S
FESS422	1	2015	ST131-H30		4	L	N	I	V	0	.	10	not tested	S	.	R	S	S	S	S	S	S	S
FESS425	1	2015	ST648		3	L	N	I	none	1	qnrB+qnrS	10	not tested	S	.	R	I	S	S	S	S	S	S
FESS449	1	2015	ST69		2	L	none	I	none	0	.	2	not tested	S	.	R	S	S	S	R	R	S	S
FESS486	1	2015	ST131-H30		4	L	N	I	V	1	aac6	10	iha+sen	ESBL	CTX-M-1/15+OXA-1	R	I	R	S	R	R	S	S
FESS490	1	2015	ST131-H41		1	L	none	none	none	0	.	1	sen	S	.	R	S	S	S	S	S	S	S
FESS507	1	2015	ST69		3	L	N	I	none	1	qnrB+qepA	10	not tested	S	.	R	S	S	S	R	R	S	S
FESS524	1	2015	ST131-H30		4	L	N	I	V	0	.	10	iha	S	.	S	S	S	S	S	S	S	S
FESS555	1	2015	ST131-H30		4	L	N	I	V	1	qnrS	10	not tested	S	.	R	S	S	S	R	R	S	S
FESS570	1	2015	ST131-H30		4	L	N	I	V	1	qnrB	10	iha+sat	S	.	R	S	S	S	S	S	S	S
FESS579	1	2015	ST648		3	L	N	I	none	1	qnrB+oqxAB	10	not found	ESBL	TEM+CTX-M-1	R	I	R	S	R	R	S	S
FESS583	1	2015	ST69		2	L	none	I	none	0	.	1	not found	S	.	R	S	S	S	R	R	S	S
FESS601	1	2015	ST131-H30		4	L	N	I	V	0	.	10	not tested	S	.	S	S	S	S	S	S	S	S
FESS614	1	2015	ST131-H30		4	L	N	I	V	0	.	10	iha+sat	ESBL	TEM	R	I	R	S	R	S	S	S
FESS640	1	2015	ST1193		3	L	N	I	none	0	.	10	not tested	S	.	R	S	S	S	R	R	S	S
FESS644	1	2015	ST69		3	L	Y	I	none	1	qnrB	10	not found	ESBL	TEM	R	I	R	S	R	R	S	S
FESS651	1	2015	ST131-H30		4	L	N	I	V	1	qnrB	10	not tested	S	.	I	S	S	S	S	S	S	S
FESS653	1	2015	CC10-H54		3	L	N	I	none	1	qnrS	10	not tested	S	.	R	I	S	S	R	R	S	S
FESS653	2	2015	CC10-H34		3	L	N	I	none	1	qnrS	10	not tested	S	.	S	S	S	S	I	R	S	S
FESS653	3	2015	CC10-H1255		3	L	N	I	none	1	qnrS	10	not tested	S	.	R	S	S	S	R	R	S	S
FESS653	4	2015	CC58-H121		1	L	none	none	none	1	qnrS	10	not tested	S	.	R	I	S	S	R	R	S	S
FESS681	1	2015	ST131-H30		4	L	N	I	V	1	qnrB	10	not found	S	.	R	I	S	S	S	S	S	S
FESS693	1	2015	ST131-H30		4	L	N	I	V	1	qnrB	10	not tested	S	.	I	I	S	S	R	R	S	S
FESS695	1	2015	ST131-H30		4	L	N	I	V	1	qnrB	10	not tested	S	.	R	I	S	S	S	S	S	S
FESS700	1	2015	ST131-H30		4	L	N	I	V	1	qnrB	10	iha+sen	S	.	R	S	S	S	S	S	S	S
FESS716	1	2015	ST131-H30		4	L	N	I	V	0	.	10	not found	nonESBL	TEM	R	R	R	S	S	S	S	S
FESS719	1	2015	CC10-H23		1	L	none	none	none	1	qnrS	4	not tested	S	.	R	S	S	S	R	R	S	S
FESS733	1	2015	ST131-H41		3	L	N	I	none	1	qnrB	10	not tested	S	.	R	S	S	S	S	S	S	S
FESS761	1	2015	ST38		3	L	Y	I	none	1	qnrB	10	not found	ESBL	CTX-M-9	R	I	R	S	R	S	S	S
FESS823	1	2015	ST131-H30		4	L	N	I	V	0	.	10	sen+vat	S	.	S	S	S	S	R	R	S	S
FESS827	1	2015	ST1193		3	L	N	I	none	0	.	10	not tested	S	.	R	I	S	S	R	R	S	S
FESS835	1	2015	ST69		2	L	none	I	none	1	qnrB	2	iha+sat	S	.	R	S	S	S	R	S	S	S
FESS846	1	2015	ST1193		3	L	N	I	none	1	qnrB	10	not tested	S	.	R	S	S	S	S	S	S	S
FESS862	1	2015	ST131-H41		1	L	none	none	none	0	.	.	sen	S	.	R	S	S	S	S	S	S	S
FESS864	1	2015	ST131-H30		4	L	N	I	V	1	qnrB	10	not tested	S	.	R	S	S	S	R	R	S	S
FESS923	1	2015	ST131-H30		4	L	N	I	V	1	aac6	10	iha+sat	ESBL	CTX-M-1/15+OXA-1	R	R	R	S	R	S	S	S
FESS936	1	2015	ST131-H30		4	L	N	I	V	1	qnrB	10	not tested	S	.	R	S	S	S	S	S	S	S
FESS960	1	2015	ST648		3	L	N	I	none	1	qnrB+qepA+oqxAB	10	not tested	S	.	R	I	S	S	R	R	S	S
FESS964	1	2015	ST69		3	L	Y	I	none	1	qnrB	10	not tested	S	.	R	S	S	S	R	R	S	S
FESS976	1	2015	ST38		2	L	none	I	none	0	.	4	iha+sen	ESBL	CTX-M-9/14+TEM+LAT	R	R	R	S	R	R	S	S
FESS986	1	2015	ST648		3	L	N	I	none	1	qnrB+qepA+oqxAB	10	not tested	S	.	I	I	S	S	S	S	S	S
KPF1.0005	1	2021	ST131-H30		4	L	N	I	V	0	.	10	not tested	ESBL	TEM	R	S	R	S	S	S	S	S
KPF1.0007	1	2021	ST405		3	L	N	I	none	0	.	10	not tested	S	.	I	S	S	S	S	R	S	S
KPF1.0009	1	2021	ST1193		3	L	N	I	none	0	.	10	not tested	S	.	R	S	S	S	S	S	S	S
KPF1.0022	1	2021	ST648		3	L	N	I	none	0	.	10	not found	ESBL	CTX-M-2	R	I	R	S	S	R	S	S
KPF1.0026	1	2021	ST69		0	none	none	none	none	1	qnrB	0.5	not found	ESBL	TEM	not tested	not tested	not tested	not tested	not tested	not tested	not tested	not tested
KPF1.0041	1	2021	ST131-H30		4	L	N	I	V	0	.	10	not tested	S	.	I	S	S	S	S	S	S	S
KPF1.0044	1	2021	CC10-H27		3	L	N	I	none	0	.	10	not tested	S	.	R	R	S	S	R	R	S	S
KPF1.0056	1	2021	ST1193		3	L	N	I	none	0	.	10	not tested	S	.	R	S	S	S	R	R	S	S
KPF1.0059	1	2021	ST38		3	L	Y	I	none	0	.	10	gad	ESBL	CTX-M-2	R	I	R	S	S	S	S	S
KPF1.0063	1	2021	ST69		3	L	G	I	none	0	.	10	not tested	S	.	R	S	S	S	R	R	S	S
KPF1.0067	1	2021	ST405		3	L	N	I	none	not tested	.	10	not tested	S	.	not tested	not tested	not tested	not tested	not tested	not tested	not tested	not tested
KPF1.0071	1	2021	CC10-H30		3	L	N	I	none	1	qnrB	10	not tested	S	.	R	S	S	S	S	S	S	S
KPF1.0075	1	2021	ST38		3	L	Y	I	none	0	.	10	not found	ESBL	CTX-M-2	R	I	R	S	S	S	S	S
KPF1.0082	1	2021	CC10-H27		0	none	none	none	none	1	qnrB	0.5	not tested	S	.	S	S	S	S	S	S	S	S
KPF1.0085	1	2021	ST131-H30		4	L	N	I	V	0	.	10	sen	ESBL	CTX-M-1/15	R	I	R	S	S	S	I	S
KPF1.0102	1	2021	ST362		0	none	none	none	none	0	.	1	not tested	ESBL	.	not tested	not tested	not tested	not tested	not tested	not tested	not tested	not tested
KPF1.0102	2	2021	ST62		0	none	none	none	none	1	qnrB	1	not tested	S	.	R	S	S	S	R	S	S	S
KPF1.0113	1	2021	ST1193		3	L	N	I	none	1	aac6	10	iha+sen	ESBL	CTX-M-1/15+TEM_OXA-1	not tested	not tested	not tested	not tested	not tested	not tested	not tested	not tested
KPF1.0114	1	2021	ST1193		3	L	N	I	none	0	.	10	not tested	S	.	S	S	S	S	S	S	S	S
KPF1.0118	1	2021	ST1193		3	L	N	I	none	0	.	10	not tested	S	.	I	S	S	S	S	S	S	S
KPF1.0131	1	2021	ST1193		3	L	N	I	none	0	.	10	not tested	S	.	S	S	S	S	S	S	S	S
KPF1.0134	1	2021	ST636		1	L	none	none	none	0	.	2	not found	ESBL	TEM+CTX-M-1	R	R	R	S	R	R	S	S
KPF1.0137	1	2021	ST95		0	none	none	none	none	1	qnrS	.	sen	ESBL	not found	R	S	R	S	R	R	S	S
KPF1.0153	1	2021	ST1193		3	L	N	I	none	0	.	10	not tested	S	.	R	S	S	S	R	R	S	S
KPF1.0165	1	2021	CC349		3	L	N	I	none	0	.	10	not tested	S	.	R	S	S	S	S	S	S	S
KPF1.0172	1	2021	ST69		3	L	N	I	none	1	qepA	10	not tested	S	.	R	S	S	S	R	S	S	S
KPF1.0172	2	2021	CH40-97	Cannot define ST, fumC-fimH combination (CH)	3	L	N	I	none	0	.	10	not tested	S	.	R	I	S	S	S	S	S	S
KPF1.0174	1	2021	ST131-H30		4	L	N	I	V	0	.	10	sen	S	.	R	I	S	S	R	S	S	S
KPF1.0179	1	2021	ST38		3	L	Y	I	none	0	.	10	gad	ESBL	CTX-M-2	R	I	R	S	R	S	S	S
KPF1.0204	1	2021	ST131-H30		4	L	N	I	V	0	.	10	gad+iha+sat	nonESBL	TEM	R	I	R	S	S	S	S	S
KPF1.0208	1	2021	ST648		3	L	N	I	none	1	oqxAB	10	not found	S	.	R	S	S	S	S	S	S	S
KPF1.0208	2	2021	ST69		3	L	N	I	none	1	qepA	10	not tested	S	.	R	S	S	S	R	S	S	S
KPF1.0214	1	2021	ST1193		3	L	N	I	none	0	.	10	not tested	S	.	S	S	S	S	R	R	S	S
KPF1.0220	1	2021	ST1193		3	L	N	I	none	0	.	10	not tested	S	.	R	R	S	S	S	S	S	S
KPF1.0222	1	2021	ST95		1	L	none	none	none	1	qnrB	1	ire	ESBL	not found	R	R	R	S	R	S	S	S
KPF1.0226	1	2021	CC10-H23		3	L	N	I	none	0	.	10	not tested	S	.	R	I	S	S	R	R	S	S
KPF1.0230	1	2021	ST1193		3	L	N	I	none	0	.	10	sen	ESBL	not found	not tested	not tested	not tested	not tested	not tested	not tested	not tested	not tested
KPF1.0230	2	2021	ST398		2	L	none	I	none	0	.	.	not tested	S	.	R	I	S	S	S	S	S	S
KPF1.0230	3	2021	CC10-H65		1	L	none	none	none	1	qnrB	1	not tested	S	.	S	S	S	S	S	S	S	S
KPF1.0235	1	2021	ST648		3	L	N	I	none	0	.	10	not found	ESBL	not found	R	I	R	S	S	S	S	S
KPF1.0237	1	2021	ST1193		3	L	N	I	none	0	.	10	not tested	S	.	I	S	S	S	R	R	S	S
KPF1.0241	1	2021	CC58-H32		3	L	N	I	none	1	qnrS	10	not tested	S	.	R	R	S	S	S	S	S	S
KPF1.0244	1	2021	ST95		1	L	none	none	none	0	.	0.5	not tested	S	.	R	S	S	S	R	R	S	S
KPF1.0266	1	2021	ST349		0	none	none	none	none	1	qnrB	1	not found	nonESBL	not found	not tested	not tested	not tested	not tested	not tested	not tested	not tested	not tested
KPF1.0275	1	2021	ST1193		3	L	N	I	none	0	.	10	not tested	S	.	R	S	S	S	S	S	S	S
KPF1.0279	1	2021	ST131-H30		4	L	N	I	V	0	.	10	not tested	S	.	S	S	S	S	S	S	S	S
KPF1.0282	1	2021	CC10-H54		3	L	N	I	none	0	.	10	not tested	S	.	S	S	S	S	S	S	S	S
KPF1.0288	1	2021	ST131-H30		4	L	N	I	V	1	qnrB	10	not tested	S	.	S	S	S	S	S	S	S	S
KPF1.0288	2	2021	ST1193		3	L	N	I	none	0	.	10	iha	S	.	R	S	R	S	R	R	S	S
KPF1.0295	1	2021	ST69		2	L	none	I	none	0	.	2	not found	S	.	R	S	S	S	R	R	S	S
KPF1.0299	1	2021	ST1193		3	L	N	I	none	0	.	10	not tested	S	.	S	S	S	S	R	R	S	S
KPF1.0301	1	2021	ST1193		3	L	N	I	none	0	.	10	iha+sen+vat	ESBL	CTX-M-1/15+TEM	R	R	R	S	R	R	S	S
KPF1.0315	1	2021	ST131-H30		4	L	N	I	V	0	.	10	not tested	S	.	R	I	S	S	R	S	S	S
KPF1.0319	1	2021	ST95		1	L	none	none	none	0	.	.	not tested	S	.	not tested	not tested	not tested	not tested	not tested	not tested	not tested	not tested
KPF1.0327	1	2021	ST648		3	L	N	I	none	0	.	10	gad	ESBL	CTX-M-1/15	R	S	R	S	I	S	S	S
KPF1.0338	1	2021	ST131-H30		4	L	N	I	V	1	aac6	10	gad+iha+sat	ESBL	CTX-M-1/15+OXA-1	R	R	R	S	R	R	S	S
KPF1.0341	1	2021	ST131-H30		4	L	N	I	V	0	.	.	not tested	ESBL	.	R	S	R	S	R	R	S	S
KPF1.0348	1	2021	ST1193		3	L	N	I	none	0	.	10	not tested	S	.	S	S	S	S	S	S	S	S
KPF1.0351	1	2021	CC10-H0		0	none	none	none	none	1	qnrB	2	gad	nonESBL	TEM	R	R	R	S	S	S	S	S
KPF1.0362	1	2021	ST1193		3	L	N	I	none	0	.	10	not tested	S	.	S	S	S	S	S	S	S	S
KPF1.0366	1	2021	ST131-H30		4	L	N	I	V	0	.	4	not found	ESBL	not found	R	I	R	S	S	S	S	S
KPF1.0376	1	2021	ST131-H30		4	L	N	I	V	0	.	10	not tested	S	.	I	S	S	S	S	S	S	S
KPF1.0385	1	2021	ST131-H30		4	L	N	I	V	0	.	10	not tested	S	.	I	S	S	S	R	R	S	S
KPF1.0386	1	2021	ST131-H30		4	L	N	I	V	0	.	10	not tested	S	.	R	I	S	S	S	S	S	S
KPF1.0388	1	2021	ST38		3	L	N	I	none	0	.	10	not tested	S	.	R	I	S	S	S	S	S	S
KPF1.0392	1	2021	ST349		1	A	none	none	none	1	qnrS	2	not found	nonESBL	CTX-M-1/15	R	S	R	S	R	S	S	S
KPF1.0394	1	2021	CC10-H29		3	L	N	I	none	0	.	10	gad	nonESBL	not found	R	I	R	S	S	S	S	S
KPF1.0398	1	2021	ST131-H30		4	L	N	I	V	0	.	10	not found	ESBL	CTX-M-9/14	R	S	R	S	S	S	S	S
KPF1.0409	1	2021	ST131-H30		4	L	N	I	V	0	.	10	iha+sen	ESBL	CTX-M-9/14	R	S	R	S	S	R	S	S
KPF1.0410	1	2021	CC10-H30		3	L	N	I	none	0	.	10	gad	nonESBL	TEM+LAT	R	R	R	S	R	R	S	S
KPF1.0424	1	2021	ST131-H30		4	L	N	I	V	0	.	10	not tested	ESBL	.	R	I	R	S	S	R	S	S
KPF1.0427	1	2021	ST69		1	L	none	none	none	0	.	1	not tested	S	.	not tested	not tested	not tested	not tested	not tested	not tested	not tested	not tested
KPF1.0433	1	2021	CC10-H27		3	L	N	I	none	1	qnrB	10	not tested	S	.	R	S	S	S	R	R	S	S
KPF1.0438	1	2021	CC10-H30		3	L	N	I	none	1	qnrB	10	not tested	nonESBL	TEM	R	S	R	S	S	S	S	S
KPF1.0444	1	2021	ST1193		3	L	N	I	none	0	.	.	sen	ESBL	TEM	not tested	not tested	not tested	not tested	not tested	not tested	not tested	not tested
KPF1.0445	1	2021	ST131-H30		4	L	N	I	V	0	.	10	not tested	S	.	S	S	S	S	S	S	S	S
KPF1.0451	1	2021	ST131-H41		1	L	none	none	none	0	.	1	not tested	S	.	S	S	S	S	S	S	S	S
KPF1.0452	1	2021	ST38		1	A	none	none	none	1	qnrS	2	not found	ESBL	CTX-M-1/15	R	I	R	S	S	S	S	S
KPF1.0463	1	2021	ST648		3	L	N	I	none	0	.	10	not found	ESBL	CTX-M-9/14	R	S	R	S	S	S	S	S
KPF1.0466	1	2021	ST131-H30		4	L	N	I	V	0	.	10	not tested	S	.	R	S	S	S	S	S	S	S
KPF1.0469	1	2021	ST69		3	L	N	I	none	0	.	10	not tested	S	.	R	S	S	S	R	R	S	S
KPF1.0470	1	2021	ST131-H41		1	L	none	none	none	0	.	0.5	gad+iha+sat	nonESBL	not found	not tested	not tested	not tested	not tested	not tested	not tested	not tested	not tested
KPF1.0482	1	2021	CC10-H27		1	L	none	none	none	0	.	1	sen	S	.	R	R	S	S	I	S	S	S
KPF1.0493	1	2021	ST1193		3	L	N	I	none	0	.	10	not tested	S	.	R	I	S	S	R	R	S	S
KPF1.0496	1	2021	ST636		1	L	none	none	none	0	.	1	not tested	S	.	R	S	S	S	R	R	S	S
KPF1.0500	1	2021	ST131-H41		1	L	none	none	none	0	.	1	gad+iha+sen	nonESBL	TEM	R	S	R	S	S	S	S	R
KPF1.0501	1	2021	ST405		3	L	N	I	none	0	.	10	not found	ESBL	not found	R	R	R	S	S	S	S	S
KPF1.0503	1	2021	ST2973		3	L	N	I	none	0	.	10	not tested	S	.	S	S	S	S	S	S	S	S
KPF1.0513	1	2021	ST1972		0	none	none	none	none	0	.	.	not tested	S	.	S	S	S	S	S	S	S	S
KPF1.0518	1	2021	ST131-H30		4	L	N	I	V	0	.	10	iha+sen	ESBL	CTX-M-9/14	R	S	R	S	R	R	S	S
KPF1.0520	1	2021	ST69		2	L	none	none	G	0	.	1	not tested	S	.	R	S	S	S	S	S	S	S
KPF1.0523	1	2021	CC10-H54		3	L	N	I	none	1	aac6	10	gad	ESBL	CTX-M-1/15+OXA-1	R	R	R	S	R	S	S	S
KPF1.0533	1	2021	ST69		2	L	none	none	G	0	.	2	sen	S	.	S	S	S	S	S	S	S	S
KPF1.0535	1	2021	ST69		2	L	none	none	G	0	.	2	sen	S	.	S	S	S	S	S	S	S	S
KPF1.0541	1	2021	CC10-H0		2	V	none	I	none	0	.	2	not tested	ESBL	.	R	I	R	S	R	R	S	S
KPF1.0542	1	2021	ST69		3	L	N	I	none	0	.	10	not tested	S	.	S	S	S	S	S	R	S	S
KPF1.0548	1	2021	ST1193		3	L	N	I	none	0	.	10	not tested	S	.	S	S	S	S	S	R	S	S
KPF1.0568	1	2021	CC58-H121		1	L	none	none	none	1	qnrB	2	iha+gad	nonESBL	TEM	not tested	not tested	not tested	not tested	not tested	not tested	not tested	not tested
KPF1.0570	1	2021	CC58-H26		0	none	none	none	none	1	qnrB	1	not tested	S	.	not tested	not tested	not tested	not tested	not tested	not tested	not tested	not tested
KPF1.0580	1	2021	CC58-H54		3	L	N	I	none	1	qnrB	10	not tested	S	.	R	S	S	S	R	R	S	S
KPF1.0580	2	2021	ST1723		3	L	N	I	none	0	.	10	gad+vat	S	.	R	S	S	S	S	S	S	S
KPF1.0588	1	2021	ST69		2	L	none	I	none	1	qnrS	10	iha	ESBL	CTX-M-1/15+TEM	R	I	R	S	I	R	S	S
KPF1.0590	1	2021	ST69		0	none	none	none	none	1	qnrB	1	not tested	S	.	S	S	S	S	I	S	S	S
KPF1.0591	1	2021	CC58-H38		3	L	N	I	none	1	qnrB	10	not tested	S	.	R	S	S	S	R	S	S	S
KPF1.0594	1	2021	ST2307		0	none	none	none	none	1	qnrS	1	not tested	S	.	R	S	S	S	S	R	S	S
KPF1.0597	1	2021	ST131-H30		4	L	N	I	V	0	.	10	not tested	S	.	R	S	S	S	R	R	S	S
KPF1.0603	1	2021	ST131-H41		1	L	none	none	none	0	.	1	not found	S	.	R	S	S	S	R	R	S	S
KPF1.0605	1	2021	CC10-H54		3	L	N	I	none	1	qnrB	10	gad	ESBL	CTX-M-8+TEM	R	I	R	S	S	R	S	S
KPF1.0605	2	2021	CC58-H32		0	none	none	none	none	1	qnrB	1	gad	ESBL	CTX-M-1/15+TEM	R	I	R	S	S	S	S	R
KPF1.0606	1	2021	ST68		1	L	none	none	none	0	.	1	not tested	S	.	I	S	S	S	S	S	S	S
KPF1.0607	1	2021	ST69		3	L	N	I	none	1	qnrB	10	not tested	S	.	R	S	S	S	R	R	S	S
KPF1.0610	1	2021	ST69		2	L	none	I	none	1	qnrB	1	not found	S	.	S	S	S	S	R	R	S	S
KPF1.0612	1	2021	ST69		2	L	none	I	none	0	.	2	not tested	nonESBL	FOX	R	R	R	R	S	R	R	R
KPF1.0614	1	2021	ST648		3	L	N	I	none	0	.	10	not tested	ESBL	.	R	R	R	S	R	R	S	S
KPF1.0618	1	2021	ST1193		3	L	N	I	none	0	.	10	not tested	S	.	R	S	S	S	R	R	S	S
KPF1.0619	1	2021	ST131-H41		1	L	none	none	none	0	.	2	not tested	S	.	R	S	S	S	R	R	S	S
KPF1.0620	1	2021	ST131-H30		4	L	N	I	V	1	aac6	10	gad+iha+sen	ESBL	CTX-M-1/15+OXA-1_LAT	R	R	R	S	R	R	S	S
KPF1.0624	1	2021	ST131-H30		4	L	N	I	V	0	.	10	iha	ESBL	CTX-M-1/15+TEM_OXA-1	R	R	R	S	R	R	S	S
KPF1.0632	1	2021	ST131-H30		4	L	N	I	V	1	qnrB	10	not tested	S	.	R	S	S	S	S	S	S	S
KPF1.0644	1	2021	ST69		1	L	none	none	none	0	.	.	not tested	S	.	not tested	not tested	not tested	not tested	not tested	not tested	not tested	not tested
KPF1.0648	1	2021	CC21		3	L	H	I	none	1	qnrB+aac6	10	not tested	S	.	I	S	S	S	R	R	S	S
KPF1.0654	1	2021	ST38		3	L	Y	I	none	0	.	10	gad	ESBL	CTX-M-9/14	R	I	R	S	R	S	S	S
KPF1.0656	1	2021	CC21		3	L	H	I	none	0	.	10	not tested	S	.	S	S	S	S	R	R	S	S
KPF1.0658	1	2021	ST648		3	L	N	I	none	0	.	10	gad	ESBL	CTX-M-9/14+TEM+LAT	R	R	R	S	S	S	S	S
KPF1.0664	1	2021	ST131-H30		4	L	N	I	V	1	qnrB	10	sen	ESBL	not found	R	S	R	S	S	R	S	S
KPF1.0671	1	2021	CC10-H0		3	L	N	I	none	0	.	10	gad	ESBL	TEM	not tested	not tested	not tested	not tested	not tested	not tested	not tested	not tested
KPF1.0676	1	2021	ST117		3	L	N	I	none	0	.	10	not tested	S	.	R	I	S	S	S	S	S	S
KPF1.0679	1	2021	ST1193		3	L	N	I	none	0	.	10	not tested	S	.	R	S	S	S	S	S	S	S
KPF1.0690	1	2021	CC10-H54		3	L	N	I	none	0	.	10	not tested	S	.	R	S	S	S	S	R	S	S
KPF1.0698	1	2021	ST69		0	none	none	none	none	1	qnrB	.	not found	S	.	R	S	S	S	S	S	S	S
KPF1.0703	1	2021	ST131-H30		4	L	N	I	V	1	qnrB	10	not tested	S	.	R	R	R	S	r	R	S	S
KPF1.0711	1	2021	ST38		3	L	Y	I	none	0	.	10	gad	ESBL	CTX-M-9/14+ACC-1	R	I	R	S	R	S	S	S
KPF1.0712	1	2021	ST69		2	L	none	none	G	0	.	1	not tested	S	.	S	S	S	S	S	S	S	S
KPF1.0714	1	2021	ST69		0	none	none	none	none	1	qnrS	1	not tested	S	.	R	S	S	S	R	R	S	S
KPF1.0722	1	2021	ST131-H30		4	L	N	I	V	0	.	10	not tested	S	.	S	S	S	S	S	S	S	S
KPF1.0725	1	2021	ST38		3	L	N	I	none	0	.	10	not tested	S	.	I	S	S	S	S	S	R	S
KPF1.0729	1	2021	ST38		3	L	N	I	none	0	.	10	not tested	S	.	R	R	R	S	S	S	S	S
KPF1.0733	1	2021	CC10-H28		0	none	none	none	none	1	qnrB	1	not tested	S	.	S	S	S	S	S	S	S	S
KPF1.0739	1	2021	ST131-H30		4	L	N	I	V	0	.	10	gad+iha+sat	ESBL	OXA-1	R	R	R	S	R	S	S	S
KPF1.0750	1	2021	ST38		3	L	Y	I	none	0	.	10	iha+sen+vat	ESBL	TEM+OXA-1	R	R	R	S	R	S	S	S
KPF1.0751	1	2021	ST69		2	L	none	none	G	0	.	2	not found	ESBL	TEM	R	R	R	S	S	R	S	S
KPF1.0751	2	2021	ST131-H30		4	L	N	I	V	0	.	10	not tested	S	.	R	S	S	S	S	S	S	I
KPF1.0762	1	2021	ST69		2	L	none	none	G	not tested	.	.	not tested	S	.	R	I	S	S	S	R	S	S
KPF1.0769	1	2021	ST131-H41		1	L	none	none	none	0	.	2	not tested	S	.	R	R	R	not tested	S	S	S	S
KPF1.0788	1	2021	ST131-H30		4	L	N	I	V	1	aac6	10	not tested	S	.	R	R	S	S	S	S	S	S
KPF1.0795	1	2021	ST131-H30		4	L	N	I	V	0	.	10	not tested	S	.	I	S	S	S	S	R	S	S
KPF1.0796	1	2021	ST1193		3	L	N	I	none	0	.	10	not tested	S	.	S	S	S	S	S	S	S	S
KPF1.0797	1	2021	ST69		2	L	none	none	G	0	.	8	not tested	S	.	R	S	S	S	R	S	S	S
KPF1.0802	1	2021	ST69		0	none	none	none	none	1	qnrB+qnrS	1	not tested	S	.	R	S	S	S	S	R	S	S
KPF1.0805	1	2021	ST38		3	L	N	I	none	0	.	10	not tested	S	.	I	S	S	S	S	S	S	S
KPF1.0807	1	2021	ST14		1	L	none	none	none	0	.	1	sen	S	.	R	R	S	S	R	S	S	S
KPF1.0826	1	2021	ST1193		3	L	N	I	none	0	.	10	sen+vat	S	.	R	S	S	S	S	S	S	S
KPF1.0834	1	2021	ST1193		3	L	N	I	none	not tested	.	10	sen	ESBL	CTX-M-1/15	R	I	R	S	S	R	S	S
KPF1.0835	1	2021	ST648		3	L	N	I	none	0	.	10	not found	ESBL	CTX-M-1/15+TEM	R	R	R	S	S	S	S	S
KPF1.0851	1	2021	ST69		2	L	none	I	none	0	.	.	not found	S	.	R	S	S	S	S	R	S	S
KPF1.0853	1	2021	ST69		2	L	none	I	none	0	.	1	not tested	S	.	R	S	S	S	R	R	S	S
KPF1.0861	1	2021	ST648		3	L	N	I	none	0	.	10	not found	ESBL	CTX-M-9/14	R	R	R	S	S	S	S	S
KPF1.0864	1	2021	ST1193		3	L	N	I	none	0	.	10	not tested	S	.	R	I	S	S	S	S	S	S
KPF1.0865	1	2021	CC10-H34		3	L	N	I	none	1	qnrB+qnrS	10	gad+sen	ESBL	CTX-M-1/15	not tested	not tested	not tested	not tested	not tested	not tested	not tested	not tested
KPF1.0865	2	2021	CC10-H0		3	L	N	I	none	1	qnrB+qnrS	10	not found	ESBL	CTX-M-1/15	R	R	R	S	R	R	S	S
KPF1.0878	1	2021	ST1193		3	L	N	I	none	0	.	10	not tested	S	.	S	S	S	S	S	S	S	S
KPF1.0883	1	2021	ST69		3	L	N	I	none	0	.	10	not found	ESBL	CTX-M-1/15+TEM	R	S	R	S	I	R	R	S
KPF1.0888	1	2021	ST131-H30		4	L	N	I	V	1	qnrB	10	not tested	ESBL	.	not tested	not tested	not tested	not tested	not tested	not tested	not tested	not tested
KPF1.0889	1	2021	ST1844		0	none	none	none	none	1	qnrS	10	not found	ESBL	CTX-M-1/15+CIT	R	R	R	S	R	S	S	S
KPF1.0902	1	2021	ST131-H30		4	L	N	I	V	0	.	10	not tested	S	.	R	R	S	S	R	S	S	S
KPF1.0904	1	2021	ST1193		3	L	N	I	none	0	.	10	iha+sen+vat	ESBL	not found	not tested	not tested	not tested	not tested	not tested	not tested	not tested	not tested
KPF1.0905	1	2021	ST131-H30		4	L	N	I	V	0	.	10	iha+sen	ESBL	CTX-M-1/15	R	S	R	S	R	R	S	S
KPF1.0910	1	2021	ST1193		3	L	N	I	none	0	.	10	not tested	S	.	S	S	S	S	S	S	S	S
KPF1.0931	1	2021	ST131-H30		4	L	N	I	V	0	.	10	not tested	S	.	R	S	S	S	S	S	S	S
KPF1.0932	1	2021	CC58-H61		3	L	N	I	none	0	.	10	not tested	S	.	R	R	S	S	R	R	S	S
KPF1.0945	1	2021	ST131-H30		4	L	N	I	V	0	.	10	not tested	S	.	R	R	R	S	S	S	S	S
KPF1.0966	1	2021	ST69		2	L	none	I	none	not tested	.	.	not tested	S	.	R	S	S	S	R	R	S	S
KPF1.0968	1	2021	ST38		2	L	none	I	none	not tested	.	.	not tested	S	.	R	S	S	S	S	S	S	S
KPF1.0973	1	2021	ST1193		3	L	N	I	none	0	.	10	not tested	S	.	R	S	S	S	S	S	S	S
KPF1.0978	1	2021	ST69		2	L	none	none	G	0	.	2	not tested	S	.	not tested	not tested	not tested	not tested	not tested	not tested	not tested	not tested
KPF1.0979	1	2021	ST1193		3	L	N	I	none	0	.	10	not tested	S	.	S	S	S	S	S	S	S	S
KPF1.0993	1	2021	ST131-H30		4	L	N	I	V	1	aac6	10	iha+sen	ESBL	CTX-M-1/15+OXA-1	R	S	R	S	R	R	S	S
KPF1.0995	1	2021	ST131-H30		4	L	N	I	V	0	.	10	not tested	S	.	S	S	S	S	S	S	S	S
KPF1.1004	1	2021	ST131-H30		4	L	N	I	V	0	.	10	not tested	S	.	S	S	S	S	R	R	S	S
KPF1.1008	1	2021	ST1193		3	L	N	I	none	0	.	10	not tested	S	.	R	S	S	S	S	S	S	S
KPF1.1010	1	2021	ST131-H30		4	L	N	I	V	0	.	10	not tested	S	.	R	R	S	S	R	R	S	S
KPF1.1014	1	2021	ST131-H41		1	L	none	none	none	0	.	1	iha+sen	nonESBL	TEM	not tested	not tested	not tested	not tested	not tested	not tested	not tested	not tested
KPF1.1015	1	2021	ST2973		2	L	none	I	none	1	qnrB	10	not tested	S	.	S	S	S	S	S	S	S	S
KPF1.1019	1	2021	ST131-H30		4	L	N	I	V	0	.	10	not tested	S	.	R	R	R	S	S	S	S	S
KPF1.1021	1	2021	ST1193		3	L	N	I	none	0	.	10	not tested	S	.	R	S	S	S	S	S	S	S
KPF1.1027	1	2021	CC10-H34		0	none	none	none	none	1	qnrB	1	not tested	S	.	S	S	S	S	S	S	S	S
KPF1.1031	1	2021	ST648		3	L	N	I	none	0	.	10	not found	nonESBL	not found	R	S	R	S	S	S	S	S
KPF1.1039	1	2021	CC2797		1	I	none	none	none	1	qnrB+aac6	10	not tested	S	.	I	R	R	I	R	R	S	S
KPF1.1048	1	2021	ST131-H30		4	L	N	I	V	0	.	10	not tested	S	.	R	I	S	S	S	R	S	S
KPF1.1051	1	2021	ST1193		3	L	N	I	none	0	.	8	sen+vat	S	.	I	S	S	S	R	R	S	S
KPF1.1075	1	2021	CC58-H30		0	none	none	none	none	1	qnrS	2	not tested	S	.	R	I	R	S	R	R	S	S
KPF1.1081	1	2021	CC21		0	none	none	none	none	1	qnrS	1	not found	S	.	S	S	S	S	R	S	S	S
KPF1.1084	1	2021	ST1193		3	L	N	I	none	0	.	10	not tested	S	.	S	S	S	S	S	S	S	S
KPF1.1093	1	2021	CH6-54	Cannot define ST, fumC-fimH combination (CH)	0	none	none	none	none	1	qnrS	1	gad	ESBL	CTX-M-1/15+TEM	R	S	R	S	R	R	S	S
KPF1.1093	2	2021	ST206		0	none	none	none	none	1	qnrS	1	not tested	S	.	S	S	S	S	R	R	S	S
KPF1.1093	3	2021	ST80		0	none	none	none	none	1	qnrS	1	not tested	S	.	not tested	not tested	not tested	not tested	not tested	not tested	not tested	not tested
KPF1.1098	1	2021	ST625		1	L	none	none	none	0	.	1	not found	S	.	S	S	S	S	S	R	S	S
KPF1.1099	1	2021	ST1193		3	L	N	I	none	1	qnrB	10	not tested	S	.	R	I	S	S	S	S	S	S
KPF1.1106	1	2021	ST131-H30		4	L	N	I	V	1	qnrB	10	not found	ESBL	TEM	not tested	not tested	not tested	not tested	not tested	not tested	not tested	not tested
KPF1.1110	1	2021	ST131-H30		4	L	N	I	V	0	.	10	vat	S	.	S	S	S	S	S	S	S	S
KPF1.1111	1	2021	ST69		3	L	N	I	none	0	.	10	gad+iha+sat	ESBL	LAT	R	R	R	S	R	S	S	S
KPF1.1116	1	2021	ST1193		3	L	N	I	none	0	.	10	not tested	S	.	S	R	S	S	S	S	I	S
KPF1.1118	1	2021	ST1193		3	L	N	I	none	0	.	10	iha+sen	ESBL	not found	R	R	R	S	R	S	S	S
KPF1.1127	1	2021	ST73		1	L	none	none	none	0	.	.	iha+sen+vat	ESBL	OXA-1+TEM1	R	R	R	S	S	R	S	S
KPF1.1130	1	2021	ST131-H30		4	L	N	I	V	1	aac6	10	iha+sen	ESBL	CTX-M-1/15+OXA-1	not tested	not tested	not tested	not tested	not tested	not tested	not tested	not tested
KPF1.1141	1	2021	ST1193		3	L	N	I	none	0	.	10	not tested	S	.	R	I	S	S	S	S	S	S
KPF1.1147	1	2021	ST38		1	L	none	none	none	1	qepA	8	not found	nonESBL	not found	I	S	R	S	R	S	S	S
KPF1.1150	1	2021	ST636		1	L	none	none	none	0	.	2	iha+vat	ESBL	CTX-M-1/15+TEM	R	S	R	S	R	S	S	S
KPF1.1164	1	2021	ST1193		3	L	N	I	none	0	.	10	gad+iha+sat	ESBL	CTX-M-1/15	R	S	R	S	S	R	S	S
KPF1.1164	2	2021	ST69		2	none	none	none	G	0	.	.	not tested	S	.	R	S	S	S	R	R	S	S
KPF1.1171	1	2021	CC10-H54		0	none	none	none	none	1	qnrB	1	vat	S	.	R	S	S	S	R	R	S	S
KPF1.1180	1	2021	CC58-H61		3	L	N	I	none	0	.	10	not tested	S	.	I	I	S	I	R	R	S	S
KPF1.1185	1	2021	ST1193		3	L	N	I	none	0	.	10	not tested	S	.	R	S	S	S	R	R	S	S
KPF1.1191	1	2021	ST131-H30		4	L	N	I	V	1	aac6	10	gad+sat+iha+vat	ESBL	CTX-M-1/15+OXA-1	R	R	R	S	R	R	S	S
KPF1.1191	2	2021	ST69		2	L	none	I	none	0	.	2	vat	ESBL	TEM	R	R	R	S	R	R	I	S
KPF1.1192	1	2021	ST69		2	L	none	none	G	0	.	.	not found	S	.	R	S	S	S	R	S	S	S
KPF1.1202	1	2021	ST450		3	L	N	I	none	1	aac6	10	iha+sen	ESBL	CTX-M-1/15+OXA-1	R	R	R	S	R	R	S	S
KPF1.1205	1	2021	ST69		0	none	none	none	none	1	qnrB+qnrS	1	not tested	S	.	S	S	S	S	S	R	S	S
KPF1.1206	1	2021	ST452		0	none	none	none	none	1	qnrB	1	sen+vat	S	.	S	S	S	S	S	S	S	S
KPF1.1209	1	2021	ST38		1	L	none	none	none	0	.	1	sen+vat	S	.	R	R	S	S	S	R	S	S
KPF1.1211	1	2021	ST69		2	L	none	none	G	0	.	2	not tested	S	.	R	S	S	S	R	R	S	S
KPF1.1212	1	2021	CC58-H0		0	none	none	none	none	1	qnrS	1	not tested	S	.	R	S	S	S	R	R	S	S
KPF1.1225	1	2021	ST1193		3	L	N	I	none	0	.	10	not tested	S	.	R	I	S	S	R	R	S	S
KPF1.1237	1	2021	ST1193		3	L	N	I	none	0	.	10	not tested	S	.	R	S	S	S	S	S	S	S
KPF1.1238	1	2021	ST69		2	L	none	I	none	0	.	2	vat	S	.	S	S	S	S	S	R	S	R
KPF1.1240	1	2021	ST1193		3	L	N	I	none	0	.	10	not tested	S	.	I	S	S	S	S	S	S	S
KPF1.1240	2	2021	ST69		2	L	none	I	none	0	.	4	not tested	S	.	I	S	S	S	S	R	S	R
KPF1.1243	1	2021	ST131-H30		1	L	none	none	none	0	.	.	not tested	S	.	R	R	R	S	R	R	S	S
KPF1.1262	1	2021	ST1193		3	L	N	I	none	0	.	10	not tested	S	.	R	S	S	S	S	S	S	S
KPF1.1262	2	2021	ST69		2	L	none	I	none	1	qnrB	4	not tested	S	.	S	S	S	S	S	R	S	S
KPF1.1265	1	2021	CC10-H27		1	L	none	none	none	1	qnrB	1	not tested	S	.	R	S	S	S	S	R	S	S
KPF1.1269	1	2021	ST38		3	L	N	I	none	0	.	10	not tested	S	.	R	R	S	S	S	S	S	S
KPF1.1280	1	2021	CC10-H23		3	L	N	I	none	0	.	10	not tested	S	.	I	S	S	S	S	S	S	S
KPF1.1281	1	2021	ST131-H30		4	L	N	I	V	1	qnrB	10	not tested	S	.	R	I	R	I	S	S	S	R
KPF1.1283	1	2021	ST1163		1	L	none	none	none	0	.	1	not tested	S	.	S	S	S	S	S	S	S	S
KPF1.1286	1	2021	ST648		3	L	N	I	none	0	.	10	not tested	S	.	S	S	S	S	S	S	S	S
KPF1.1287	1	2021	ST38		1	V	none	none	none	0	.	1	not tested	S	.	S	S	S	S	R	S	S	S
KPF1.1293	1	2021	ST131-H30		4	L	N	I	V	0	.	10	not tested	S	.	R	S	S	S	R	R	S	S
KPF1.1298	1	2021	ST131-H41		1	L	none	none	none	0	.	1	iha+sen	nonESBL	TEM	R	I	R	S	R	R	S	S
KPF1.1301	1	2021	ST69		2	L	none	I	none	0	.	.	not tested	S	.	not tested	not tested	not tested	not tested	not tested	not tested	not tested	not tested
KPF1.1304	1	2021	ST131-H30		4	L	N	I	V	0	.	10	not tested	ESBL	.	not tested	not tested	not tested	not tested	not tested	not tested	not tested	not tested
KPF1.1305	1	2021	ST95		1	L	none	none	none	0	.	1	not tested	S	.	R	I	S	S	R	R	S	S
KPF1.1316	1	2021	CC10-H54		3	L	N	I	none	0	.	10	ire	S	.	S	S	S	S	S	R	S	S
KPF1.1323	1	2021	CC58-H61		3	L	N	I	none	1	qnrS	10	gad	ESBL	TEM	R	I	R	S	R	S	S	S
KPF1.1325	1	2021	ST131-H30		4	L	N	I	V	0	.	10	not tested	S	.	S	S	S	S	S	S	S	S
KPF1.1332	1	2021	ST1193		3	L	N	I	none	0	.	10	not tested	S	.	R	S	S	S	S	S	S	S
KPF1.1336	1	2021	ST131-H30		4	L	N	I	V	0	.	10	not tested	S	.	S	S	S	S	S	S	S	S
KPF1.1348	1	2021	ST457		3	L	Y	I	none	0	.	10	not found	ESBL	CTX-M-1/15	R	S	R	S	R	S	S	S
KPF1.1351	1	2021	ST69		2	L	none	none	G	0	.	1	not tested	S	.	R	S	S	S	S	S	S	S
KPF1.1357	1	2021	ST101		1	L	none	none	none	1	qnrB	1	not tested	S	.	R	S	S	S	R	R	S	S
KPF1.1359	1	2021	ST69		0	none	none	none	none	1	qnrS	2	sen	nonESBL	not found	R	R	R	S	R	R	S	R
KPF1.1371	1	2021	ST95		1	L	none	none	none	0	.	1	not tested	S	.	R	S	S	S	S	S	S	S
KPF1.1372	1	2021	ST457		3	L	Y	I	none	0	.	.	not tested	ESBL	.	not tested	not tested	not tested	not tested	not tested	not tested	not tested	not tested
KPF1.1376	1	2021	ST131-H30		4	L	N	I	V	0	.	10	sen	S	.	S	S	S	S	S	S	S	S
KPF1.1394	1	2021	ST131-H41		3	L	N	I	none	0	.	10	sen	S	.	R	S	S	S	S	S	S	S
KPF1.1395	1	2021	ST1193		3	L	N	I	none	1	qnrB	10	not tested	S	.	S	S	S	S	S	S	S	S
KPF1.1400	1	2021	ST1193		3	L	N	I	none	0	.	10	not tested	S	.	S	S	S	S	S	S	S	S
KPF1.1402	1	2021	ST1193		3	L	N	I	none	0	.	10	not tested	S	.	S	S	S	S	S	S	S	S
KPF1.1413	1	2021	ST1193		3	L	N	I	none	0	.	10	sen	ESBL	not found	not tested	not tested	not tested	not tested	not tested	not tested	not tested	not tested
KPF1.1415	1	2021	ST1193		3	L	N	I	none	0	.	10	not tested	S	.	R	I	S	S	S	S	S	S
KPF1.1428	1	2021	CC10-H34		0	none	none	none	none	1	qnrS	4	not tested	S	.	R	S	S	S	R	R	S	S
KPF1.1440	1	2021	ST131-H30		4	L	N	I	V	0	.	10	not tested	S	.	S	S	S	S	S	S	S	S
KPF1.1446	1	2021	ST1193		3	L	N	I	none	0	.	10	not tested	S	.	R	I	S	S	r	S	S	S
KPF1.1450	1	2021	ST127		1	L	none	none	none	0	.	1	sen	S	.	R	I	S	S	R	R	S	S
KPF1.1453	1	2021	ST1193		3	L	N	I	none	0	.	10	not tested	S	.	S	S	S	S	S	S	S	S
KPF1.1455	1	2021	ST69		1	L	none	none	none	1	qnrS	4	gad	ESBL	CTX-M-1/15	R	S	R	S	S	R	S	S
KPF1.1458	1	2021	ST131-H30		4	L	N	I	V	1	qnrB	10	not tested	S	.	I	S	S	S	S	S	S	S
KPF1.1463	1	2021	CH14-27	Cannot define ST, fumC-fimH combination (CH)	0	none	none	none	none	1	qnrS	.	not tested	S	.	R	R	R	S	S	S	S	R
KPF1.1464	1	2021	ST131-H30		4	L	N	I	V	1	aac6	10	iha	ESBL	CTX-M-1/15	R	S	R	S	S	R	S	S
KPF1.1469	1	2021	ST1193		3	L	N	I	none	0	.	10	not tested	S	.	S	S	S	S	S	S	S	S
KPF1.1470	1	2021	ST69		2	L	none	I	none	0	.	2	not found	S	.	I	S	S	S	I	R	S	S
KPF1.1480	1	2021	ST625		0	none	none	none	none	not tested	.	.	not found	S	.	I	R	R	S	S	R	S	S
KPF1.1488	1	2021	ST69		2	L	none	I	none	0	.	1	not found	S	.	R	S	S	S	R	S	S	S
KPF1.1490	1	2021	ST1193		3	L	N	I	none	0	.	10	iha+sen+vat	S	.	I	S	S	S	S	S	S	S
KPF1.1500	1	2021	ST131-H30		4	L	N	I	V	0	.	10	not tested	S	.	I	I	S	S	S	S	S	S
KPF1.1504	1	2021	ST69		0	none	none	none	none	1	qnrB	1	not tested	S	.	R	S	S	S	R	S	S	S
KPF1.1509	1	2021	ST131-H30		4	L	N	I	V	1	aac6	10	gad+sat	ESBL	CTX-M-1/15+OXA-1	R	R	R	S	S	R	S	S
KPF1.1513	1	2021	ST38		3	L	Y	I	none	0	.	10	gad	ESBL	CTX-M-9/14	R	S	R	S	S	S	S	S
KPF1.1517	1	2021	ST394		1	L	none	none	none	0	.	1	not tested	S	.	R	S	S	S	R	R	S	S
KPF1.1520	1	2021	ST131-H30		4	L	N	I	V	0	.	10	gad+iha+sat	ESBL	not found	not tested	not tested	not tested	not tested	not tested	not tested	not tested	not tested
KPF1.1523	1	2021	ST131-H30		4	L	N	I	V	1	qnrB	10	not tested	S	.	S	S	S	S	S	R	S	I
KPF1.1525	1	2021	ST131-H41		1	L	none	none	none	1	qnrS+oqxAB	4	not tested	S	.	R	R	S	S	R	R	S	I
KPF1.1530	1	2021	ST1193		3	L	N	I	none	0	.	10	not tested	S	.	S	S	S	S	S	S	S	S
KPF1.1531	1	2021	CC58-H1632		0	none	none	none	none	1	qnrB	4	not found	S	.	S	S	S	S	S	I	S	S
KPF1.1537	1	2021	ST131-H41		1	L	none	none	none	0	.	1	not tested	S	.	R	S	S	not tested	S	R	S	S
KPF1.1538	1	2021	ST457		0	none	none	none	none	1	qnrB	1	gad	ESBL	not found	R	R	R	S	R	S	I	S
KPF1.1542	1	2021	ST1193		3	L	N	I	none	0	.	10	not tested	S	.	R	S	S	S	R	R	S	S
KPF1.1546	1	2021	ST131-H30		4	L	N	I	V	0	.	10	not tested	S	.	R	R	R	S	S	S	S	S
KPF1.1547	1	2021	ST1193		3	L	N	I	none	0	.	10	not tested	S	.	R	I	S	S	R	R	S	S
KPF1.1554	1	2021	ST394		1	L	none	none	none	0	.	1	not tested	S	.	R	S	S	S	R	R	S	S
KPF1.1555	1	2021	ST131-H30		4	L	N	I	V	1	qnrB	10	gad+iha+sat	ESBL	CTX-M-1/15	R	S	R	S	R	S	S	S
KPF1.1560	1	2021	CH305-0	Cannot define ST, fumC-fimH combination (CH)	1	L	none	none	none	0	.	1	sen	ESBL	not found	R	R	R	S	S	S	S	S
KPF1.1562	1	2021	ST131-H41		1	L	none	none	none	0	.	2	not tested	S	.	R	I	S	S	R	R	S	S
KPF1.1570	1	2021	ST131-H41		4	L	N	I	V	0	.	10	iha	ESBL	CTX-M-9/14	R	S	R	S	R	R	S	S
KPF1.1583	1	2021	CC58-H1325		1	L	none	none	none	0	.	2	not found	S	.	R	R	S	S	R	R	S	S
KPF1.1591	1	2021	ST569		1	L	none	none	none	0	.	1	not tested	S	.	S	S	S	S	S	S	S	S
KPF1.1592	1	2021	ST95		1	L	none	none	none	0	.	1	not found	nonESBL	not found	I	S	R	S	S	S	S	S
KPF1.1594	1	2021	ST69		2	L	none	none	G	0	.	4	sen	S	.	R	I	S	S	R	R	S	S
KPF1.1603	1	2021	ST131-H30		4	L	N	I	V	0	.	10	not tested	S	.	R	R	S	S	S	S	S	S
KPF1.1605	1	2021	CC10-H54		3	L	N	I	none	1	aac6	10	gad	ESBL	CTX-M-1/15+OXA-1	R	R	R	S	R	R	I	S
KPF1.1608	1	2021	ST131-H30		4	L	N	I	V	0	.	10	not tested	S	.	S	S	S	S	S	S	S	S
KPF1.1611	1	2021	CC10-H27		1	L	none	none	none	1	qnrB	1	not tested	S	.	R	S	S	S	S	S	S	S
KPF1.1612	1	2021	ST354		4	L	N	I	G	0	.	10	not tested	S	.	S	S	S	S	R	R	S	I
KPF1.1615	1	2021	ST1193		3	L	N	I	none	0	.	10	not tested	S	.	R	I	S	S	R	R	S	S
KPF1.1616	1	2021	CC10-H64		0	none	none	none	none	1	qnrS	1	not found	S	.	S	S	S	S	S	R	S	S
KPF1.1618	1	2021	ST636		1	L	none	none	none	0	.	2	not tested	S	.	R	S	R	S	R	R	S	S
KPF1.1619	1	2021	ST unknown	failed to sequence fumC-fimH, gyrA and parC seqenced	1	I	none	none	none	1	qepA	2	not found	ESBL	FOX	R	R	R	S	r	S	S	S
KPF1.1623	1	2021	ST131-H41		1	L	none	none	none	0	.	2	vat	S	.	R	S	S	S	R	R	S	S
KPF1.1625	1	2021	ST131-H30		4	L	N	I	V	1	qnrB	10	not tested	S	.	R	I	R	S	S	S	S	S
KPF1.1631	1	2021	ST354		4	L	N	I	G	0	.	10	not tested	S	.	R	S	S	S	R	S	S	S
KPF1.1644	1	2021	ST131-H30		4	L	N	I	V	1	qnrB	10	not tested	S	.	R	S	S	S	S	S	S	S
KPF1.1650	1	2021	ST1193		3	L	N	I	none	0	.	10	not tested	S	.	I	S	S	S	S	S	S	S
KPF1.1654	1	2021	ST1193		3	L	N	I	none	0	.	10	not tested	S	.	S	S	S	S	S	R	S	S
KPF1.1656	1	2021	ST131-H30		4	L	N	I	V	1	qnrB	10	not tested	S	.	I	S	S	S	S	S	S	S
KPF1.1658	1	2021	ST69		2	L	none	none	G	1	qnrB	4	not tested	S	.	S	S	S	S	S	S	S	S
KPF1.1661	1	2021	ST131-H30		4	L	N	I	V	1	qnrB	10	sen	nonESBL	TEM	R	R	R	S	S	S	S	S
KPF1.1664	1	2021	ST1193		3	L	N	I	none	0	.	10	iha+sen+vat	nonESBL	TEM	R	I	R	S	S	S	S	S
KPF1.1692	1	2021	ST131-H30		4	L	N	I	V	1	qnrB	10	not found	ESBL	CTX-M-9/14	R	I	R	S	S	S	S	S
KPF1.1693	1	2021	ST38		2	L	none	I	none	0	.	4	not found	nonESBL	TEM	R	I	R	S	S	S	S	S
KPF1.1693	2	2021	ST1193		3	L	N	I	none	0	.	10	not tested	S	.	S	S	S	S	R	R	S	S
KPF1.1697	1	2021	ST131-H30		4	L	N	I	V	1	qnrB	10	not tested	ESBL	.	not tested	not tested	not tested	not tested	not tested	not tested	not tested	not tested
KPF1.1699	1	2021	ST1193		3	L	N	I	none	0	.	.	not tested	S	.	not tested	not tested	not tested	not tested	not tested	not tested	not tested	not tested
KPF1.1704	1	2021	ST38		3	L	N	I	none	1	qnrB	10	not tested	S	.	R	I	S	S	S	S	S	S
KPF1.1707	1	2021	ST1193		3	L	N	I	none	1	qnrB	10	not tested	S	.	S	S	S	S	S	S	S	S
KPF1.1742	1	2021	ST1193		3	L	N	I	none	0	.	10	not tested	S	.	S	S	S	S	S	R	S	S
KPF1.1761	1	2021	ST69		2	L	none	I	none	0	.	2	not tested	S	.	S	S	S	S	S	S	S	S
KPF1.1765	1	2021	CC10-H54		4	L	N	I	G	0	.	10	iha+gad	ESBL	TEM	not tested	not tested	not tested	not tested	not tested	not tested	not tested	not tested
KPF1.1768	1	2021	CH424-1580	Cannot define ST, fumC-fimH combination (CH)	1	L	none	none	none	0	.	2	sen+vat+ire	S	.	S	S	S	S	S	S	S	S
KPF1.1781	1	2021	ST69		2	L	none	none	G	0	.	1	not tested	S	.	R	S	S	S	R	S	S	S
KPF1.1781	2	2021	CC10-H0		3	L	N	I	none	0	.	10	vat	S	.	R	S	S	S	S	S	not tested	S
KPF1.1800	1	2021	ST69		2	L	none	none	G	0	.	2	not tested	S	.	R	R	R	S	S	S	S	S
KPF1.1835	1	2021	ST59		0	none	none	none	none	1	qnrB	8	not found	S	.	R	S	S	S	S	S	S	S
KPF1.1864	1	2021	ST69		0	none	none	none	none	1	qnrB	1	iha	nonESBL	TEM	not tested	not tested	not tested	not tested	not tested	not tested	not tested	not tested
KPF1.1919	1	2021	ST1193		3	L	N	I	none	0	.	10	not tested	S	.	R	S	S	S	R	S	S	S
KPF1.2054	1	2021	CC10-H215		3	L	N	I	none	0	.	10	iha+sen	ESBL	LAT	R	R	R	S	S	S	S	S
KPF1.2151	1	2021	ST1193		3	L	N	I	none	0	.	10	not tested	S	.	R	I	S	S	R	R	S	S
