# Supplementary material for: Increase in the community circulation of ciprofloxacin-resistant Escherichia coli despite reduction in antibiotic prescriptions
Source: Commun Med (Lond). 2023 Aug 12;3:110. doi: 10.1038/s43856-023-00337-2 (PMC10421857; doi:10.1038/s43856-023-00337-2)
Supplement: Supplementary file 5 — Supplementary Data 4 [file 43856_2023_337_MOESM5_ESM.xlsx]

## Sheet: Sheet1
Year	Total			Women 50+ in 2021
	Number_enrollees	Number_FQ_prescriptions	Number_3GC_prescriptions	Number_enrollees	Number_FQ_prescriptions	Number_3GC_prescriptions
2010	252754	17377	881	100424	9628	429
2011	266881	17494	885	103003	9494	417
2012	261747	16809	909	99401	9150	444
2013	263403	16721	769	98486	9010	374
2014	272712	16737	761	100629	8948	354
2015	277234	17042	825	99995	9142	374
2016	301376	15410	937	104196	8020	441
2017	247872	11282	837	87008	5805	394
2018	269004	10477	1121	90240	5192	551
2019	285652	9238	1554	91654	4387	772
2020	299511	7483	1741	92151	3303	852
2021	295887	6942	2088	89313	3083	1039
