# Supplementary material for: Increase in the community circulation of ciprofloxacin-resistant Escherichia coli despite reduction in antibiotic prescriptions
Source: Commun Med (Lond). 2023 Aug 12;3:110. doi: 10.1038/s43856-023-00337-2 (PMC10421857; doi:10.1038/s43856-023-00337-2)
Supplement: Supplementary file 6 — Supplementary Data 5 [file 43856_2023_337_MOESM6_ESM.xlsx]

## Sheet: Sheet1
YEAR	Area of Residence	State Population	Total Medicare Enrollment	Total claims FQ	Total claims 3GC+	Total Beneficiaries FQ	Total Beneficiaries 3GC+	Total Beneficiaries FQ, % from enrollees	Total Beneficiaries 3GC+, % from enrollees
2013	United States	316234505	51280170	14011702	1648246	9683058	1145905	18.8827	2.2346
2014	United States	318622525	52838388	14257931	1679631	9898725	1174176	18.734	2.2222
2015	United States	321039839	54296653	14656311	1662405	10219636	1148509	18.8219	2.11525
2016	United States	323405935	55758132	13641690	1775171	9638728	1238960	17.2867	2.22203
2017	United States	325719178	57223765	12670669	2020314	9073043	1430170	15.8554	2.49926
2018	United States	327167434	58741843	11963353	2206970	8641953	1566675	14.7117	2.66705
2019	United States	328239523	60242615	11014541	2518233	8003078	1802391	13.2847	2.99189
2020	United States	329484123	61551947	9356994	2304963	6731395	1597009	10.9361	2.59457
2013	Washington	6963410	1100992	189892	15677	136612	10301	12.4081	0.935611
2014	Washington	7046931	1146013	194097	16047	139924	10186	12.2096	0.888821
2015	Washington	7152818	1191377	201712	17315	146370	11277	12.2858	0.946552
2016	Washington	7280934	1235086	181342	18010	133461	12225	10.8058	0.98981
2017	Washington	7405743	1277421	165395	19706	123413	14266	9.66111	1.11678
2018	Washington	7535591	1320498	157170	22149	117375	16312	8.88869	1.23529
2019	Washington	7614893	1362048	139552	27621	104051	20580	7.6393	1.51096
2020	Washington	7693612	1398937	116453	28872	86038	20891	6.15024	1.49335
