# Supplementary material for: Increase in the community circulation of ciprofloxacin-resistant Escherichia coli despite reduction in antibiotic prescriptions
Source: Commun Med (Lond). 2023 Aug 12;3:110. doi: 10.1038/s43856-023-00337-2 (PMC10421857; doi:10.1038/s43856-023-00337-2)
Supplement: Supplementary file 7 — Supplementary Data 6 [file 43856_2023_337_MOESM7_ESM.xlsx]

## Sheet: Sheet1
SampleID	Study Year	E.coli	FQREC
FESS003	2015	YES	no
FESS004	2015	YES	no
FESS005	2015	no	no
FESS006	2015	YES	no
FESS007	2015	YES	no
FESS008	2015	YES	YES
FESS010	2015	YES	no
FESS011	2015	YES	no
FESS014	2015	YES	no
FESS015	2015	YES	no
FESS016	2015	no	no
FESS017	2015	YES	no
FESS018	2015	YES	no
FESS019	2015	YES	no
FESS020	2015	YES	no
FESS021	2015	YES	no
FESS022	2015	YES	no
FESS023	2015	YES	no
FESS024	2015	YES	YES
FESS025	2015	YES	YES
FESS027	2015	YES	YES
FESS028	2015	YES	no
FESS029	2015	YES	no
FESS033	2015	YES	YES
FESS035	2015	YES	no
FESS036	2015	no	no
FESS037	2015	YES	no
FESS038	2015	YES	no
FESS039	2015	YES	no
FESS040	2015	YES	no
FESS043	2015	YES	no
FESS044	2015	YES	no
FESS046	2015	YES	no
FESS047	2015	YES	no
FESS049	2015	YES	YES
FESS050	2015	YES	no
FESS051	2015	YES	no
FESS052	2015	YES	no
FESS054	2015	YES	YES
FESS056	2015	YES	no
FESS057	2015	YES	no
FESS058	2015	YES	no
FESS059	2015	YES	YES
FESS060	2015	YES	no
FESS061	2015	YES	YES
FESS062	2015	YES	no
FESS064	2015	no	no
FESS065	2015	YES	no
FESS066	2015	YES	no
FESS067	2015	YES	YES
FESS068	2015	YES	no
FESS071	2015	YES	no
FESS072	2015	YES	no
FESS073	2015	YES	no
FESS074	2015	YES	no
FESS075	2015	YES	no
FESS076	2015	YES	no
FESS077	2015	YES	no
FESS078	2015	YES	no
FESS079	2015	YES	no
FESS080	2015	no	no
FESS081	2015	no	no
FESS084	2015	YES	no
FESS085	2015	YES	no
FESS086	2015	YES	no
FESS087	2015	YES	no
FESS088	2015	YES	no
FESS089	2015	YES	no
FESS093	2015	YES	no
FESS095	2015	no	no
FESS096	2015	no	no
FESS097	2015	YES	no
FESS1000	2015	YES	no
FESS102	2015	YES	no
FESS103	2015	YES	no
FESS104	2015	no	no
FESS105	2015	YES	no
FESS107	2015	YES	no
FESS108	2015	YES	no
FESS109	2015	YES	no
FESS111	2015	YES	no
FESS112	2015	YES	no
FESS114	2015	YES	no
FESS115	2015	YES	no
FESS116	2015	YES	YES
FESS117	2015	YES	no
FESS119	2015	YES	no
FESS120	2015	no	no
FESS121	2015	YES	no
FESS122	2015	no	no
FESS124	2015	no	no
FESS125	2015	YES	no
FESS126	2015	YES	no
FESS127	2015	no	no
FESS129	2015	YES	no
FESS131	2015	YES	no
FESS132	2015	YES	YES
FESS133	2015	YES	no
FESS134	2015	YES	no
FESS136	2015	YES	no
FESS138	2015	YES	no
FESS139	2015	YES	no
FESS141	2015	YES	no
FESS144	2015	YES	no
FESS145	2015	YES	no
FESS147	2015	YES	no
FESS148	2015	YES	no
FESS149	2015	YES	no
FESS150	2015	YES	no
FESS151	2015	YES	no
FESS152	2015	YES	YES
FESS153	2015	YES	YES
FESS156	2015	YES	YES
FESS157	2015	YES	YES
FESS159	2015	YES	no
FESS160	2015	YES	no
FESS161	2015	YES	no
FESS162	2015	YES	no
FESS163	2015	YES	YES
FESS165	2015	YES	no
FESS166	2015	YES	no
FESS167	2015	YES	no
FESS170	2015	YES	no
FESS175	2015	YES	no
FESS176	2015	YES	no
FESS179	2015	YES	no
FESS180	2015	YES	no
FESS182	2015	YES	YES
FESS183	2015	YES	no
FESS185	2015	no	no
FESS187	2015	YES	YES
FESS190	2015	YES	no
FESS191	2015	YES	no
FESS194	2015	YES	no
FESS197	2015	YES	no
FESS198	2015	YES	no
FESS200	2015	YES	no
FESS2001	2015	YES	no
FESS2003	2015	YES	YES
FESS2004	2015	YES	YES
FESS2007	2015	no	no
FESS201	2015	no	no
FESS2012	2015	YES	no
FESS2013	2015	YES	no
FESS2014	2015	YES	no
FESS2015	2015	no	no
FESS2016	2015	YES	no
FESS2019	2015	YES	no
FESS2020	2015	YES	no
FESS2023	2015	YES	no
FESS2025	2015	no	no
FESS2026	2015	YES	YES
FESS2027	2015	no	no
FESS203	2015	YES	no
FESS2030	2015	YES	no
FESS2032	2015	YES	no
FESS205	2015	YES	YES
FESS208	2015	YES	YES
FESS209	2015	no	no
FESS210	2015	YES	no
FESS211	2015	YES	no
FESS212	2015	YES	no
FESS214	2015	YES	no
FESS215	2015	YES	no
FESS216	2015	YES	no
FESS217	2015	YES	no
FESS218	2015	YES	no
FESS220	2015	no	no
FESS222	2015	YES	no
FESS224	2015	YES	no
FESS225	2015	YES	no
FESS227	2015	YES	no
FESS230	2015	YES	no
FESS231	2015	no	no
FESS232	2015	YES	no
FESS234	2015	YES	no
FESS235	2015	YES	YES
FESS236	2015	YES	YES
FESS238	2015	YES	no
FESS239	2015	YES	no
FESS240	2015	YES	no
FESS242	2015	YES	no
FESS243	2015	YES	no
FESS244	2015	YES	no
FESS245	2015	YES	no
FESS247	2015	YES	no
FESS250	2015	YES	no
FESS251	2015	YES	no
FESS253	2015	YES	no
FESS256	2015	YES	no
FESS257	2015	YES	YES
FESS260	2015	YES	no
FESS261	2015	YES	no
FESS262	2015	YES	no
FESS264	2015	YES	no
FESS266	2015	YES	no
FESS267	2015	YES	no
FESS268	2015	YES	no
FESS269	2015	YES	no
FESS270	2015	YES	no
FESS271	2015	YES	no
FESS272	2015	YES	no
FESS273	2015	YES	no
FESS274	2015	YES	no
FESS275	2015	YES	no
FESS276	2015	YES	no
FESS277	2015	YES	no
FESS278	2015	YES	no
FESS279	2015	YES	no
FESS280	2015	no	no
FESS281	2015	YES	no
FESS284	2015	YES	no
FESS285	2015	YES	no
FESS287	2015	YES	no
FESS288	2015	YES	no
FESS289	2015	YES	no
FESS290	2015	YES	no
FESS291	2015	YES	no
FESS292	2015	YES	no
FESS293	2015	YES	no
FESS295	2015	YES	no
FESS296	2015	YES	no
FESS297	2015	YES	no
FESS298	2015	YES	no
FESS299	2015	YES	YES
FESS300	2015	YES	no
FESS301	2015	YES	no
FESS302	2015	YES	no
FESS303	2015	no	no
FESS307	2015	YES	no
FESS310	2015	YES	no
FESS311	2015	YES	no
FESS312	2015	YES	no
FESS313	2015	YES	no
FESS315	2015	YES	no
FESS319	2015	YES	no
FESS325	2015	YES	no
FESS326	2015	YES	no
FESS329	2015	YES	no
FESS331	2015	YES	no
FESS332	2015	YES	no
FESS333	2015	YES	no
FESS336	2015	YES	no
FESS337	2015	YES	YES
FESS338	2015	YES	no
FESS339	2015	YES	no
FESS340	2015	YES	no
FESS341	2015	YES	no
FESS342	2015	YES	no
FESS344	2015	YES	no
FESS346	2015	YES	YES
FESS353	2015	YES	no
FESS358	2015	YES	YES
FESS360	2015	YES	no
FESS361	2015	YES	no
FESS362	2015	YES	no
FESS365	2015	YES	no
FESS366	2015	YES	YES
FESS367	2015	no	no
FESS368	2015	YES	no
FESS370	2015	YES	no
FESS371	2015	YES	no
FESS372	2015	YES	no
FESS373	2015	YES	no
FESS374	2015	YES	no
FESS377	2015	YES	no
FESS381	2015	YES	no
FESS382	2015	YES	no
FESS384	2015	YES	no
FESS385	2015	YES	YES
FESS386	2015	YES	YES
FESS389	2015	YES	no
FESS391	2015	YES	no
FESS392	2015	YES	no
FESS395	2015	YES	no
FESS396	2015	YES	no
FESS399	2015	YES	no
FESS408	2015	YES	YES
FESS409	2015	YES	no
FESS412	2015	YES	YES
FESS413	2015	YES	no
FESS414	2015	YES	no
FESS415	2015	YES	no
FESS416	2015	YES	no
FESS417	2015	YES	no
FESS419	2015	YES	no
FESS422	2015	YES	YES
FESS425	2015	YES	YES
FESS430	2015	YES	no
FESS432	2015	YES	no
FESS438	2015	YES	no
FESS439	2015	YES	no
FESS441	2015	YES	no
FESS444	2015	YES	no
FESS445	2015	no	no
FESS448	2015	YES	no
FESS449	2015	YES	YES
FESS450	2015	YES	no
FESS453	2015	YES	no
FESS454	2015	no	no
FESS455	2015	YES	no
FESS456	2015	YES	no
FESS457	2015	YES	no
FESS462	2015	YES	no
FESS463	2015	YES	no
FESS464	2015	YES	no
FESS465	2015	no	no
FESS467	2015	no	no
FESS468	2015	YES	no
FESS469	2015	YES	no
FESS470	2015	YES	no
FESS471	2015	no	no
FESS472	2015	YES	no
FESS475	2015	YES	no
FESS479	2015	YES	no
FESS482	2015	YES	no
FESS483	2015	YES	no
FESS484	2015	YES	no
FESS485	2015	YES	no
FESS486	2015	YES	YES
FESS487	2015	no	no
FESS488	2015	YES	no
FESS489	2015	YES	no
FESS490	2015	YES	YES
FESS491	2015	YES	no
FESS496	2015	YES	no
FESS497	2015	YES	no
FESS498	2015	YES	no
FESS499	2015	no	no
FESS501	2015	YES	no
FESS502	2015	YES	no
FESS507	2015	YES	YES
FESS508	2015	YES	no
FESS509	2015	YES	no
FESS510	2015	YES	no
FESS513	2015	YES	no
FESS514	2015	YES	no
FESS515	2015	no	no
FESS519	2015	YES	no
FESS521	2015	YES	no
FESS522	2015	YES	no
FESS523	2015	YES	no
FESS524	2015	YES	YES
FESS526	2015	YES	no
FESS530	2015	YES	no
FESS534	2015	YES	no
FESS536	2015	YES	no
FESS538	2015	YES	no
FESS541	2015	no	no
FESS542	2015	YES	no
FESS544	2015	YES	no
FESS547	2015	YES	no
FESS548	2015	YES	no
FESS550	2015	YES	no
FESS553	2015	YES	no
FESS554	2015	YES	no
FESS555	2015	YES	YES
FESS556	2015	YES	no
FESS561	2015	YES	no
FESS563	2015	YES	no
FESS566	2015	YES	no
FESS570	2015	YES	YES
FESS571	2015	YES	no
FESS572	2015	YES	no
FESS574	2015	YES	no
FESS578	2015	YES	no
FESS579	2015	YES	YES
FESS580	2015	YES	no
FESS582	2015	YES	no
FESS583	2015	YES	YES
FESS585	2015	YES	no
FESS587	2015	YES	no
FESS592	2015	YES	no
FESS594	2015	YES	no
FESS596	2015	no	no
FESS597	2015	no	no
FESS601	2015	YES	YES
FESS602	2015	YES	no
FESS605	2015	YES	no
FESS607	2015	YES	no
FESS608	2015	YES	no
FESS611	2015	YES	no
FESS612	2015	YES	no
FESS614	2015	YES	YES
FESS617	2015	YES	no
FESS619	2015	YES	no
FESS623	2015	YES	no
FESS625	2015	no	no
FESS626	2015	YES	no
FESS627	2015	YES	no
FESS631	2015	YES	no
FESS632	2015	YES	no
FESS634	2015	YES	no
FESS636	2015	YES	no
FESS637	2015	YES	no
FESS640	2015	YES	YES
FESS644	2015	YES	YES
FESS645	2015	no	no
FESS646	2015	YES	no
FESS648	2015	YES	no
FESS649	2015	YES	no
FESS650	2015	YES	no
FESS651	2015	YES	YES
FESS652	2015	YES	no
FESS653	2015	YES	YES
FESS654	2015	no	no
FESS655	2015	YES	no
FESS658	2015	YES	no
FESS659	2015	YES	no
FESS660	2015	YES	no
FESS661	2015	YES	no
FESS662	2015	YES	no
FESS663	2015	YES	no
FESS665	2015	YES	no
FESS670	2015	YES	no
FESS673	2015	no	no
FESS674	2015	YES	no
FESS676	2015	YES	no
FESS677	2015	YES	no
FESS679	2015	YES	no
FESS680	2015	no	no
FESS681	2015	YES	YES
FESS682	2015	YES	no
FESS684	2015	YES	no
FESS685	2015	YES	no
FESS688	2015	YES	no
FESS689	2015	YES	no
FESS691	2015	no	no
FESS692	2015	YES	no
FESS693	2015	YES	YES
FESS695	2015	YES	YES
FESS696	2015	YES	no
FESS700	2015	YES	YES
FESS702	2015	YES	no
FESS703	2015	no	no
FESS707	2015	YES	no
FESS710	2015	YES	no
FESS716	2015	YES	YES
FESS719	2015	YES	YES
FESS720	2015	YES	no
FESS722	2015	YES	no
FESS724	2015	YES	no
FESS726	2015	YES	no
FESS728	2015	YES	no
FESS730	2015	YES	no
FESS732	2015	no	no
FESS733	2015	YES	YES
FESS734	2015	YES	no
FESS737	2015	YES	no
FESS738	2015	YES	no
FESS739	2015	no	no
FESS741	2015	YES	no
FESS751	2015	no	no
FESS752	2015	YES	no
FESS754	2015	YES	no
FESS755	2015	YES	no
FESS756	2015	YES	no
FESS758	2015	YES	no
FESS759	2015	YES	no
FESS760	2015	YES	no
FESS761	2015	YES	YES
FESS768	2015	YES	no
FESS769	2015	YES	no
FESS770	2015	YES	no
FESS771	2015	no	no
FESS772	2015	YES	no
FESS774	2015	YES	no
FESS776	2015	YES	no
FESS777	2015	YES	no
FESS778	2015	YES	no
FESS779	2015	YES	no
FESS781	2015	YES	no
FESS782	2015	YES	no
FESS784	2015	YES	no
FESS786	2015	YES	no
FESS787	2015	no	no
FESS792	2015	YES	no
FESS793	2015	YES	no
FESS795	2015	YES	no
FESS796	2015	YES	no
FESS800	2015	YES	no
FESS801	2015	YES	no
FESS803	2015	YES	no
FESS804	2015	YES	no
FESS807	2015	YES	no
FESS810	2015	YES	no
FESS813	2015	YES	no
FESS814	2015	YES	no
FESS816	2015	YES	no
FESS821	2015	YES	no
FESS822	2015	YES	no
FESS823	2015	YES	YES
FESS824	2015	YES	no
FESS825	2015	YES	no
FESS827	2015	YES	YES
FESS828	2015	YES	no
FESS832	2015	YES	no
FESS833	2015	YES	no
FESS835	2015	YES	YES
FESS842	2015	YES	no
FESS843	2015	YES	no
FESS846	2015	YES	YES
FESS849	2015	no	no
FESS854	2015	no	no
FESS856	2015	no	no
FESS857	2015	YES	no
FESS860	2015	YES	no
FESS861	2015	YES	no
FESS862	2015	YES	YES
FESS863	2015	no	no
FESS864	2015	YES	YES
FESS867	2015	YES	no
FESS869	2015	no	no
FESS872	2015	YES	no
FESS876	2015	YES	no
FESS877	2015	no	no
FESS878	2015	YES	no
FESS881	2015	no	no
FESS883	2015	YES	no
FESS885	2015	YES	no
FESS889	2015	YES	no
FESS890	2015	YES	no
FESS891	2015	YES	no
FESS893	2015	YES	no
FESS894	2015	YES	no
FESS899	2015	YES	no
FESS900	2015	YES	no
FESS901	2015	YES	no
FESS905	2015	no	no
FESS906	2015	YES	no
FESS908	2015	YES	no
FESS918	2015	no	no
FESS921	2015	YES	no
FESS922	2015	YES	no
FESS923	2015	YES	YES
FESS924	2015	YES	no
FESS925	2015	YES	no
FESS927	2015	YES	no
FESS930	2015	no	no
FESS931	2015	YES	no
FESS934	2015	YES	no
FESS936	2015	YES	YES
FESS940	2015	YES	no
FESS942	2015	YES	no
FESS946	2015	YES	no
FESS947	2015	YES	no
FESS948	2015	YES	no
FESS949	2015	YES	no
FESS950	2015	YES	no
FESS951	2015	YES	no
FESS955	2015	YES	no
FESS957	2015	YES	no
FESS959	2015	YES	no
FESS960	2015	YES	YES
FESS961	2015	YES	no
FESS962	2015	YES	no
FESS963	2015	no	no
FESS964	2015	YES	YES
FESS966	2015	YES	no
FESS967	2015	YES	no
FESS969	2015	YES	no
FESS971	2015	YES	no
FESS973	2015	no	no
FESS974	2015	YES	no
FESS975	2015	YES	no
FESS976	2015	YES	YES
FESS980	2015	YES	no
FESS982	2015	YES	no
FESS985	2015	YES	no
FESS986	2015	YES	YES
FESS987	2015	YES	no
FESS988	2015	YES	no
FESS991	2015	YES	no
FESS994	2015	YES	no
FESS999	2015	YES	no
KPF1.0001	2021	YES	no
KPF1.0002	2021	no	no
KPF1.0003	2021	YES	no
KPF1.0004	2021	YES	no
KPF1.0005	2021	YES	YES
KPF1.0006	2021	YES	no
KPF1.0007	2021	YES	YES
KPF1.0008	2021	YES	no
KPF1.0009	2021	YES	YES
KPF1.0010	2021	YES	no
KPF1.0011	2021	YES	no
KPF1.0012	2021	YES	no
KPF1.0013	2021	YES	no
KPF1.0014	2021	YES	no
KPF1.0015	2021	no	no
KPF1.0016	2021	YES	no
KPF1.0017	2021	YES	no
KPF1.0018	2021	YES	no
KPF1.0019	2021	YES	no
KPF1.0020	2021	YES	no
KPF1.0021	2021	YES	no
KPF1.0022	2021	YES	YES
KPF1.0023	2021	YES	no
KPF1.0024	2021	YES	no
KPF1.0025	2021	YES	no
KPF1.0026	2021	YES	YES
KPF1.0027	2021	YES	no
KPF1.0028	2021	mb	no
KPF1.0029	2021	YES	no
KPF1.0030	2021	YES	no
KPF1.0031	2021	YES	no
KPF1.0032	2021	YES	no
KPF1.0033	2021	YES	no
KPF1.0034	2021	YES	no
KPF1.0035	2021	YES	no
KPF1.0036	2021	YES	no
KPF1.0037	2021	YES	no
KPF1.0038	2021	YES	no
KPF1.0039	2021	YES	no
KPF1.0040	2021	YES	no
KPF1.0041	2021	YES	YES
KPF1.0042	2021	no	no
KPF1.0043	2021	YES	no
KPF1.0044	2021	YES	YES
KPF1.0045	2021	YES	no
KPF1.0046	2021	YES	no
KPF1.0047	2021	YES	no
KPF1.0048	2021	YES	no
KPF1.0049	2021	no	no
KPF1.0050	2021	no	no
KPF1.0051	2021	YES	no
KPF1.0052	2021	YES	no
KPF1.0053	2021	YES	no
KPF1.0054	2021	no	no
KPF1.0055	2021	YES	no
KPF1.0056	2021	YES	YES
KPF1.0057	2021	YES	no
KPF1.0058	2021	YES	no
KPF1.0059	2021	YES	YES
KPF1.0060	2021	YES	no
KPF1.0061	2021	YES	no
KPF1.0062	2021	YES	no
KPF1.0063	2021	YES	YES
KPF1.0064	2021	no	no
KPF1.0065	2021	YES	no
KPF1.0066	2021	YES	no
KPF1.0067	2021	YES	YES
KPF1.0068	2021	YES	no
KPF1.0069	2021	YES	no
KPF1.0070	2021	YES	no
KPF1.0071	2021	YES	YES
KPF1.0072	2021	YES	no
KPF1.0073	2021	YES	no
KPF1.0074	2021	YES	no
KPF1.0075	2021	YES	YES
KPF1.0076	2021	YES	no
KPF1.0077	2021	no	no
KPF1.0078	2021	YES	no
KPF1.0079	2021	YES	no
KPF1.0080	2021	YES	no
KPF1.0081	2021	YES	no
KPF1.0082	2021	YES	YES
KPF1.0083	2021	YES	no
KPF1.0084	2021	YES	no
KPF1.0085	2021	YES	YES
KPF1.0086	2021	YES	no
KPF1.0087	2021	YES	no
KPF1.0088	2021	YES	no
KPF1.0089	2021	YES	no
KPF1.0090	2021	YES	no
KPF1.0091	2021	no	no
KPF1.0092	2021	YES	no
KPF1.0093	2021	YES	no
KPF1.0094	2021	YES	no
KPF1.0095	2021	no	no
KPF1.0096	2021	YES	no
KPF1.0097	2021	YES	no
KPF1.0098	2021	YES	no
KPF1.0099	2021	YES	no
KPF1.0100	2021	YES	no
KPF1.0101	2021	YES	no
KPF1.0102	2021	YES	YES
KPF1.0103	2021	YES	no
KPF1.0104	2021	YES	no
KPF1.0105	2021	YES	no
KPF1.0106	2021	YES	no
KPF1.0107	2021	YES	no
KPF1.0108	2021	no	no
KPF1.0109	2021	YES	no
KPF1.0110	2021	YES	no
KPF1.0111	2021	YES	no
KPF1.0112	2021	YES	no
KPF1.0113	2021	YES	YES
KPF1.0114	2021	YES	YES
KPF1.0115	2021	YES	no
KPF1.0116	2021	YES	no
KPF1.0117	2021	YES	no
KPF1.0118	2021	YES	YES
KPF1.0119	2021	YES	no
KPF1.0120	2021	YES	no
KPF1.0122	2021	YES	no
KPF1.0123	2021	YES	no
KPF1.0124	2021	YES	no
KPF1.0125	2021	no	no
KPF1.0126	2021	YES	no
KPF1.0127	2021	YES	no
KPF1.0128	2021	YES	no
KPF1.0129	2021	YES	no
KPF1.0130	2021	YES	no
KPF1.0131	2021	YES	YES
KPF1.0132	2021	YES	no
KPF1.0133	2021	no	no
KPF1.0134	2021	YES	YES
KPF1.0135	2021	YES	no
KPF1.0136	2021	YES	no
KPF1.0137	2021	YES	YES
KPF1.0138	2021	YES	no
KPF1.0139	2021	YES	no
KPF1.0140	2021	YES	no
KPF1.0141	2021	YES	no
KPF1.0142	2021	YES	no
KPF1.0143	2021	YES	no
KPF1.0144	2021	YES	no
KPF1.0145	2021	YES	no
KPF1.0146	2021	YES	no
KPF1.0147	2021	YES	no
KPF1.0148	2021	YES	no
KPF1.0149	2021	YES	no
KPF1.0150	2021	YES	no
KPF1.0151	2021	YES	no
KPF1.0153	2021	YES	YES
KPF1.0154	2021	YES	no
KPF1.0155	2021	YES	no
KPF1.0156	2021	no	no
KPF1.0157	2021	YES	no
KPF1.0158	2021	YES	no
KPF1.0159	2021	YES	no
KPF1.0160	2021	YES	no
KPF1.0161	2021	YES	no
KPF1.0162	2021	YES	no
KPF1.0163	2021	YES	no
KPF1.0164	2021	no	no
KPF1.0165	2021	YES	YES
KPF1.0166	2021	YES	no
KPF1.0167	2021	YES	no
KPF1.0168	2021	YES	no
KPF1.0169	2021	YES	no
KPF1.0170	2021	no	no
KPF1.0171	2021	YES	no
KPF1.0172	2021	YES	YES
KPF1.0173	2021	YES	no
KPF1.0174	2021	YES	YES
KPF1.0175	2021	YES	no
KPF1.0176	2021	YES	no
KPF1.0177	2021	no	no
KPF1.0178	2021	YES	no
KPF1.0179	2021	YES	YES
KPF1.0180	2021	no	no
KPF1.0181	2021	YES	no
KPF1.0182	2021	no	no
KPF1.0183	2021	YES	no
KPF1.0184	2021	YES	no
KPF1.0185	2021	YES	no
KPF1.0186	2021	YES	no
KPF1.0187	2021	YES	no
KPF1.0188	2021	YES	no
KPF1.0189	2021	YES	no
KPF1.0190	2021	YES	no
KPF1.0191	2021	YES	no
KPF1.0192	2021	YES	no
KPF1.0193	2021	YES	no
KPF1.0194	2021	no	no
KPF1.0195	2021	YES	no
KPF1.0196	2021	no	no
KPF1.0197	2021	YES	no
KPF1.0198	2021	YES	no
KPF1.0199	2021	YES	no
KPF1.0200	2021	YES	no
KPF1.0201	2021	YES	no
KPF1.0202	2021	YES	no
KPF1.0203	2021	YES	no
KPF1.0204	2021	YES	YES
KPF1.0205	2021	YES	no
KPF1.0206	2021	YES	no
KPF1.0207	2021	YES	no
KPF1.0208	2021	YES	YES
KPF1.0209	2021	YES	no
KPF1.0210	2021	YES	no
KPF1.0211	2021	YES	no
KPF1.0212	2021	YES	no
KPF1.0213	2021	YES	no
KPF1.0214	2021	YES	YES
KPF1.0215	2021	YES	no
KPF1.0216	2021	YES	no
KPF1.0217	2021	YES	no
KPF1.0218	2021	YES	no
KPF1.0219	2021	YES	no
KPF1.0220	2021	YES	YES
KPF1.0221	2021	YES	no
KPF1.0222	2021	YES	YES
KPF1.0223	2021	YES	no
KPF1.0224	2021	YES	no
KPF1.0225	2021	YES	no
KPF1.0226	2021	YES	YES
KPF1.0227	2021	no	no
KPF1.0228	2021	YES	no
KPF1.0229	2021	YES	no
KPF1.0230	2021	YES	YES
KPF1.0231	2021	YES	no
KPF1.0232	2021	YES	no
KPF1.0233	2021	YES	no
KPF1.0234	2021	YES	no
KPF1.0235	2021	YES	YES
KPF1.0236	2021	YES	no
KPF1.0237	2021	YES	YES
KPF1.0238	2021	YES	no
KPF1.0239	2021	YES	no
KPF1.0240	2021	YES	no
KPF1.0241	2021	YES	YES
KPF1.0242	2021	YES	no
KPF1.0243	2021	YES	no
KPF1.0244	2021	YES	YES
KPF1.0245	2021	YES	no
KPF1.0246	2021	YES	no
KPF1.0247	2021	YES	no
KPF1.0248	2021	YES	no
KPF1.0249	2021	YES	no
KPF1.0250	2021	YES	no
KPF1.0251	2021	YES	no
KPF1.0252	2021	YES	no
KPF1.0253	2021	YES	no
KPF1.0254	2021	YES	no
KPF1.0255	2021	YES	no
KPF1.0256	2021	YES	no
KPF1.0257	2021	YES	no
KPF1.0258	2021	YES	no
KPF1.0259	2021	YES	no
KPF1.0260	2021	YES	no
KPF1.0261	2021	YES	no
KPF1.0262	2021	YES	no
KPF1.0263	2021	YES	no
KPF1.0264	2021	YES	no
KPF1.0265	2021	YES	no
KPF1.0266	2021	YES	YES
KPF1.0267	2021	YES	no
KPF1.0268	2021	YES	no
KPF1.0269	2021	YES	no
KPF1.0270	2021	no	no
KPF1.0271	2021	YES	no
KPF1.0272	2021	YES	no
KPF1.0273	2021	YES	no
KPF1.0274	2021	YES	no
KPF1.0275	2021	YES	YES
KPF1.0276	2021	YES	no
KPF1.0278	2021	YES	no
KPF1.0279	2021	YES	YES
KPF1.0280	2021	YES	no
KPF1.0281	2021	no	no
KPF1.0282	2021	YES	YES
KPF1.0283	2021	YES	no
KPF1.0284	2021	no	no
KPF1.0285	2021	YES	no
KPF1.0286	2021	YES	no
KPF1.0287	2021	YES	no
KPF1.0288	2021	YES	YES
KPF1.0289	2021	YES	no
KPF1.0291	2021	YES	no
KPF1.0293	2021	YES	no
KPF1.0294	2021	YES	no
KPF1.0295	2021	YES	YES
KPF1.0296	2021	YES	no
KPF1.0297	2021	YES	no
KPF1.0298	2021	YES	no
KPF1.0299	2021	YES	YES
KPF1.0300	2021	YES	no
KPF1.0301	2021	YES	YES
KPF1.0302	2021	YES	no
KPF1.0303	2021	YES	no
KPF1.0304	2021	YES	no
KPF1.0306	2021	YES	no
KPF1.0307	2021	YES	no
KPF1.0308	2021	YES	no
KPF1.0309	2021	YES	no
KPF1.0310	2021	YES	no
KPF1.0311	2021	YES	no
KPF1.0312	2021	YES	no
KPF1.0313	2021	YES	no
KPF1.0314	2021	YES	no
KPF1.0315	2021	YES	YES
KPF1.0316	2021	YES	no
KPF1.0318	2021	YES	no
KPF1.0319	2021	YES	YES
KPF1.0320	2021	no	no
KPF1.0321	2021	YES	no
KPF1.0322	2021	YES	no
KPF1.0323	2021	no	no
KPF1.0324	2021	YES	no
KPF1.0325	2021	no	no
KPF1.0326	2021	YES	no
KPF1.0327	2021	YES	YES
KPF1.0328	2021	no	no
KPF1.0329	2021	no	no
KPF1.0330	2021	YES	no
KPF1.0331	2021	YES	no
KPF1.0333	2021	YES	no
KPF1.0334	2021	YES	no
KPF1.0335	2021	no	no
KPF1.0336	2021	YES	no
KPF1.0337	2021	YES	no
KPF1.0338	2021	YES	YES
KPF1.0339	2021	YES	no
KPF1.0340	2021	YES	no
KPF1.0341	2021	YES	YES
KPF1.0342	2021	no	no
KPF1.0343	2021	YES	no
KPF1.0344	2021	YES	no
KPF1.0345	2021	no	no
KPF1.0346	2021	YES	no
KPF1.0347	2021	YES	no
KPF1.0348	2021	YES	YES
KPF1.0349	2021	YES	no
KPF1.0350	2021	YES	no
KPF1.0351	2021	YES	YES
KPF1.0352	2021	YES	no
KPF1.0353	2021	YES	no
KPF1.0354	2021	YES	no
KPF1.0355	2021	YES	no
KPF1.0356	2021	YES	no
KPF1.0357	2021	YES	no
KPF1.0358	2021	YES	no
KPF1.0359	2021	no	no
KPF1.0361	2021	YES	no
KPF1.0362	2021	YES	YES
KPF1.0363	2021	YES	no
KPF1.0364	2021	YES	no
KPF1.0365	2021	YES	no
KPF1.0366	2021	YES	YES
KPF1.0367	2021	YES	no
KPF1.0368	2021	YES	no
KPF1.0369	2021	YES	no
KPF1.0370	2021	YES	no
KPF1.0371	2021	YES	no
KPF1.0372	2021	YES	no
KPF1.0373	2021	YES	no
KPF1.0374	2021	YES	no
KPF1.0375	2021	YES	no
KPF1.0376	2021	YES	YES
KPF1.0378	2021	YES	no
KPF1.0379	2021	no	no
KPF1.0380	2021	no	no
KPF1.0381	2021	YES	no
KPF1.0382	2021	YES	no
KPF1.0383	2021	YES	no
KPF1.0384	2021	YES	no
KPF1.0385	2021	YES	YES
KPF1.0386	2021	YES	YES
KPF1.0387	2021	YES	no
KPF1.0388	2021	YES	YES
KPF1.0389	2021	YES	no
KPF1.0390	2021	YES	no
KPF1.0391	2021	YES	no
KPF1.0392	2021	YES	YES
KPF1.0393	2021	YES	no
KPF1.0394	2021	YES	YES
KPF1.0395	2021	YES	no
KPF1.0396	2021	YES	no
KPF1.0397	2021	YES	no
KPF1.0398	2021	YES	YES
KPF1.0399	2021	YES	no
KPF1.0400	2021	YES	no
KPF1.0401	2021	no	no
KPF1.0402	2021	no	no
KPF1.0405	2021	YES	no
KPF1.0406	2021	YES	no
KPF1.0408	2021	YES	no
KPF1.0409	2021	YES	YES
KPF1.0410	2021	YES	YES
KPF1.0411	2021	YES	no
KPF1.0412	2021	YES	no
KPF1.0413	2021	YES	no
KPF1.0414	2021	YES	no
KPF1.0415	2021	YES	no
KPF1.0416	2021	YES	no
KPF1.0417	2021	YES	no
KPF1.0418	2021	YES	no
KPF1.0419	2021	YES	no
KPF1.0420	2021	no	no
KPF1.0421	2021	YES	no
KPF1.0422	2021	YES	no
KPF1.0423	2021	YES	no
KPF1.0424	2021	YES	YES
KPF1.0425	2021	YES	no
KPF1.0426	2021	no	no
KPF1.0427	2021	YES	YES
KPF1.0428	2021	YES	no
KPF1.0429	2021	YES	no
KPF1.0430	2021	YES	no
KPF1.0431	2021	YES	no
KPF1.0432	2021	YES	no
KPF1.0433	2021	YES	YES
KPF1.0434	2021	no	no
KPF1.0435	2021	no	no
KPF1.0436	2021	YES	no
KPF1.0437	2021	no	no
KPF1.0438	2021	YES	YES
KPF1.0439	2021	YES	no
KPF1.0440	2021	YES	no
KPF1.0441	2021	no	no
KPF1.0442	2021	YES	no
KPF1.0443	2021	YES	no
KPF1.0444	2021	YES	YES
KPF1.0445	2021	YES	YES
KPF1.0446	2021	YES	no
KPF1.0447	2021	YES	no
KPF1.0448	2021	YES	no
KPF1.0449	2021	YES	no
KPF1.0450	2021	YES	no
KPF1.0451	2021	YES	YES
KPF1.0452	2021	YES	YES
KPF1.0453	2021	YES	no
KPF1.0454	2021	YES	no
KPF1.0455	2021	YES	no
KPF1.0457	2021	YES	no
KPF1.0458	2021	YES	no
KPF1.0459	2021	YES	no
KPF1.0460	2021	YES	no
KPF1.0461	2021	YES	no
KPF1.0462	2021	YES	no
KPF1.0463	2021	YES	YES
KPF1.0464	2021	YES	no
KPF1.0465	2021	YES	no
KPF1.0466	2021	YES	YES
KPF1.0467	2021	YES	no
KPF1.0468	2021	no	no
KPF1.0469	2021	YES	YES
KPF1.0470	2021	YES	YES
KPF1.0471	2021	YES	no
KPF1.0472	2021	YES	no
KPF1.0473	2021	YES	no
KPF1.0474	2021	YES	no
KPF1.0475	2021	YES	no
KPF1.0476	2021	YES	no
KPF1.0477	2021	YES	no
KPF1.0478	2021	YES	no
KPF1.0479	2021	YES	no
KPF1.0480	2021	YES	no
KPF1.0481	2021	YES	no
KPF1.0482	2021	YES	YES
KPF1.0483	2021	YES	no
KPF1.0484	2021	YES	no
KPF1.0485	2021	YES	no
KPF1.0486	2021	YES	no
KPF1.0487	2021	YES	no
KPF1.0488	2021	YES	no
KPF1.0489	2021	YES	no
KPF1.0490	2021	YES	no
KPF1.0491	2021	YES	no
KPF1.0492	2021	YES	no
KPF1.0493	2021	YES	YES
KPF1.0494	2021	YES	no
KPF1.0495	2021	YES	no
KPF1.0496	2021	YES	YES
KPF1.0497	2021	YES	no
KPF1.0498	2021	YES	no
KPF1.0499	2021	YES	no
KPF1.0500	2021	YES	YES
KPF1.0501	2021	YES	YES
KPF1.0502	2021	YES	no
KPF1.0503	2021	YES	YES
KPF1.0504	2021	no	no
KPF1.0505	2021	YES	no
KPF1.0506	2021	YES	no
KPF1.0507	2021	YES	no
KPF1.0508	2021	YES	no
KPF1.0509	2021	YES	no
KPF1.0510	2021	YES	no
KPF1.0511	2021	YES	no
KPF1.0512	2021	YES	no
KPF1.0513	2021	YES	YES
KPF1.0514	2021	YES	no
KPF1.0515	2021	YES	no
KPF1.0516	2021	YES	no
KPF1.0517	2021	no	no
KPF1.0518	2021	YES	YES
KPF1.0519	2021	YES	no
KPF1.0520	2021	YES	YES
KPF1.0521	2021	no	no
KPF1.0522	2021	YES	no
KPF1.0523	2021	YES	YES
KPF1.0524	2021	YES	no
KPF1.0525	2021	YES	no
KPF1.0526	2021	YES	no
KPF1.0528	2021	no	no
KPF1.0529	2021	no	no
KPF1.0530	2021	YES	no
KPF1.0531	2021	YES	no
KPF1.0532	2021	no	no
KPF1.0533	2021	YES	YES
KPF1.0534	2021	YES	no
KPF1.0535	2021	YES	YES
KPF1.0537	2021	YES	no
KPF1.0538	2021	YES	no
KPF1.0539	2021	YES	no
KPF1.0540	2021	YES	no
KPF1.0541	2021	YES	YES
KPF1.0542	2021	YES	YES
KPF1.0543	2021	YES	no
KPF1.0544	2021	YES	no
KPF1.0545	2021	YES	no
KPF1.0546	2021	YES	no
KPF1.0547	2021	YES	no
KPF1.0548	2021	YES	YES
KPF1.0549	2021	YES	no
KPF1.0550	2021	YES	no
KPF1.0551	2021	no	no
KPF1.0552	2021	YES	no
KPF1.0553	2021	YES	no
KPF1.0554	2021	YES	no
KPF1.0555	2021	YES	no
KPF1.0556	2021	YES	no
KPF1.0557	2021	YES	no
KPF1.0558	2021	YES	no
KPF1.0559	2021	YES	no
KPF1.0560	2021	YES	no
KPF1.0561	2021	YES	no
KPF1.0562	2021	YES	no
KPF1.0563	2021	YES	no
KPF1.0564	2021	YES	no
KPF1.0565	2021	YES	no
KPF1.0566	2021	no	no
KPF1.0567	2021	YES	no
KPF1.0568	2021	YES	YES
KPF1.0569	2021	YES	no
KPF1.0570	2021	YES	YES
KPF1.0571	2021	YES	no
KPF1.0572	2021	YES	no
KPF1.0573	2021	YES	no
KPF1.0574	2021	YES	no
KPF1.0575	2021	YES	no
KPF1.0576	2021	YES	no
KPF1.0577	2021	YES	no
KPF1.0578	2021	YES	no
KPF1.0579	2021	YES	no
KPF1.0580	2021	YES	YES
KPF1.0581	2021	YES	no
KPF1.0582	2021	YES	no
KPF1.0583	2021	YES	no
KPF1.0584	2021	YES	no
KPF1.0585	2021	YES	no
KPF1.0586	2021	YES	no
KPF1.0587	2021	YES	no
KPF1.0588	2021	YES	YES
KPF1.0589	2021	YES	no
KPF1.0590	2021	YES	YES
KPF1.0591	2021	YES	YES
KPF1.0592	2021	YES	no
KPF1.0593	2021	YES	no
KPF1.0594	2021	YES	YES
KPF1.0595	2021	YES	no
KPF1.0596	2021	YES	no
KPF1.0597	2021	YES	YES
KPF1.0598	2021	YES	no
KPF1.0599	2021	YES	no
KPF1.0600	2021	YES	no
KPF1.0601	2021	YES	no
KPF1.0602	2021	YES	no
KPF1.0603	2021	YES	YES
KPF1.0604	2021	YES	no
KPF1.0605	2021	YES	YES
KPF1.0606	2021	YES	YES
KPF1.0607	2021	YES	YES
KPF1.0608	2021	YES	no
KPF1.0610	2021	YES	YES
KPF1.0611	2021	YES	no
KPF1.0612	2021	YES	YES
KPF1.0613	2021	YES	no
KPF1.0614	2021	YES	YES
KPF1.0615	2021	YES	no
KPF1.0616	2021	YES	no
KPF1.0617	2021	YES	no
KPF1.0618	2021	YES	YES
KPF1.0619	2021	YES	YES
KPF1.0620	2021	YES	YES
KPF1.0622	2021	YES	no
KPF1.0623	2021	YES	no
KPF1.0624	2021	YES	YES
KPF1.0626	2021	YES	no
KPF1.0627	2021	YES	no
KPF1.0628	2021	YES	no
KPF1.0629	2021	YES	no
KPF1.0630	2021	YES	no
KPF1.0631	2021	no	no
KPF1.0632	2021	YES	YES
KPF1.0633	2021	YES	no
KPF1.0634	2021	no	no
KPF1.0635	2021	YES	no
KPF1.0636	2021	YES	no
KPF1.0637	2021	YES	no
KPF1.0638	2021	YES	no
KPF1.0639	2021	YES	no
KPF1.0640	2021	YES	no
KPF1.0641	2021	YES	no
KPF1.0642	2021	YES	no
KPF1.0643	2021	YES	no
KPF1.0644	2021	YES	YES
KPF1.0645	2021	YES	no
KPF1.0646	2021	YES	no
KPF1.0647	2021	YES	no
KPF1.0648	2021	YES	YES
KPF1.0649	2021	YES	no
KPF1.0650	2021	YES	no
KPF1.0651	2021	no	no
KPF1.0652	2021	YES	no
KPF1.0653	2021	YES	no
KPF1.0654	2021	YES	YES
KPF1.0655	2021	YES	no
KPF1.0656	2021	YES	YES
KPF1.0657	2021	YES	no
KPF1.0658	2021	YES	YES
KPF1.0659	2021	YES	no
KPF1.0660	2021	YES	no
KPF1.0661	2021	YES	no
KPF1.0662	2021	YES	no
KPF1.0663	2021	YES	no
KPF1.0664	2021	YES	YES
KPF1.0665	2021	YES	no
KPF1.0666	2021	YES	no
KPF1.0668	2021	YES	no
KPF1.0669	2021	YES	no
KPF1.0670	2021	YES	no
KPF1.0671	2021	YES	YES
KPF1.0672	2021	YES	no
KPF1.0673	2021	YES	no
KPF1.0674	2021	YES	no
KPF1.0675	2021	YES	no
KPF1.0676	2021	YES	YES
KPF1.0677	2021	YES	no
KPF1.0678	2021	YES	no
KPF1.0679	2021	YES	YES
KPF1.0680	2021	no	no
KPF1.0681	2021	YES	no
KPF1.0682	2021	YES	no
KPF1.0683	2021	YES	no
KPF1.0684	2021	YES	no
KPF1.0685	2021	YES	no
KPF1.0686	2021	YES	no
KPF1.0687	2021	YES	no
KPF1.0688	2021	YES	no
KPF1.0689	2021	no	no
KPF1.0690	2021	YES	YES
KPF1.0691	2021	YES	no
KPF1.0692	2021	YES	no
KPF1.0693	2021	YES	no
KPF1.0694	2021	YES	no
KPF1.0695	2021	YES	no
KPF1.0696	2021	YES	no
KPF1.0697	2021	YES	no
KPF1.0698	2021	YES	YES
KPF1.0699	2021	YES	no
KPF1.0700	2021	YES	no
KPF1.0701	2021	YES	no
KPF1.0702	2021	YES	no
KPF1.0703	2021	YES	YES
KPF1.0704	2021	YES	no
KPF1.0705	2021	YES	no
KPF1.0706	2021	YES	no
KPF1.0707	2021	no	no
KPF1.0708	2021	YES	no
KPF1.0709	2021	YES	no
KPF1.0711	2021	YES	YES
KPF1.0712	2021	YES	YES
KPF1.0713	2021	YES	no
KPF1.0714	2021	YES	YES
KPF1.0715	2021	YES	no
KPF1.0716	2021	YES	no
KPF1.0717	2021	YES	no
KPF1.0718	2021	YES	no
KPF1.0719	2021	YES	no
KPF1.0720	2021	YES	no
KPF1.0721	2021	YES	no
KPF1.0722	2021	YES	YES
KPF1.0723	2021	YES	no
KPF1.0724	2021	YES	no
KPF1.0725	2021	YES	YES
KPF1.0726	2021	YES	no
KPF1.0727	2021	YES	no
KPF1.0728	2021	YES	no
KPF1.0729	2021	YES	YES
KPF1.0730	2021	YES	no
KPF1.0731	2021	YES	no
KPF1.0732	2021	YES	no
KPF1.0733	2021	YES	YES
KPF1.0734	2021	YES	no
KPF1.0735	2021	YES	no
KPF1.0736	2021	YES	no
KPF1.0737	2021	YES	no
KPF1.0738	2021	YES	no
KPF1.0739	2021	YES	YES
KPF1.0740	2021	YES	no
KPF1.0742	2021	YES	no
KPF1.0743	2021	YES	no
KPF1.0744	2021	YES	no
KPF1.0745	2021	YES	no
KPF1.0746	2021	YES	no
KPF1.0747	2021	YES	no
KPF1.0748	2021	YES	no
KPF1.0749	2021	YES	no
KPF1.0750	2021	YES	YES
KPF1.0751	2021	YES	YES
KPF1.0752	2021	no	no
KPF1.0753	2021	YES	no
KPF1.0754	2021	YES	no
KPF1.0755	2021	no	no
KPF1.0756	2021	YES	no
KPF1.0757	2021	YES	no
KPF1.0758	2021	YES	no
KPF1.0759	2021	YES	no
KPF1.0760	2021	YES	no
KPF1.0761	2021	YES	no
KPF1.0762	2021	YES	YES
KPF1.0763	2021	YES	no
KPF1.0764	2021	YES	no
KPF1.0765	2021	YES	no
KPF1.0767	2021	YES	no
KPF1.0768	2021	YES	no
KPF1.0769	2021	YES	YES
KPF1.0770	2021	YES	no
KPF1.0771	2021	YES	no
KPF1.0772	2021	YES	no
KPF1.0773	2021	YES	no
KPF1.0775	2021	YES	no
KPF1.0776	2021	YES	no
KPF1.0778	2021	YES	no
KPF1.0779	2021	YES	no
KPF1.0780	2021	no	no
KPF1.0781	2021	YES	no
KPF1.0782	2021	YES	no
KPF1.0783	2021	YES	no
KPF1.0784	2021	YES	no
KPF1.0785	2021	YES	no
KPF1.0786	2021	YES	no
KPF1.0787	2021	YES	no
KPF1.0788	2021	YES	YES
KPF1.0789	2021	YES	no
KPF1.0790	2021	YES	no
KPF1.0791	2021	YES	no
KPF1.0792	2021	YES	no
KPF1.0793	2021	no	no
KPF1.0794	2021	YES	no
KPF1.0795	2021	YES	YES
KPF1.0796	2021	YES	YES
KPF1.0797	2021	YES	YES
KPF1.0799	2021	no	no
KPF1.0800	2021	YES	no
KPF1.0801	2021	YES	no
KPF1.0802	2021	YES	YES
KPF1.0803	2021	YES	no
KPF1.0804	2021	no	no
KPF1.0805	2021	YES	YES
KPF1.0806	2021	YES	no
KPF1.0807	2021	YES	YES
KPF1.0808	2021	YES	no
KPF1.0809	2021	YES	no
KPF1.0810	2021	YES	no
KPF1.0811	2021	YES	no
KPF1.0812	2021	YES	no
KPF1.0813	2021	YES	no
KPF1.0814	2021	YES	no
KPF1.0815	2021	YES	no
KPF1.0816	2021	YES	no
KPF1.0817	2021	YES	no
KPF1.0818	2021	YES	no
KPF1.0819	2021	YES	no
KPF1.0820	2021	YES	no
KPF1.0821	2021	YES	no
KPF1.0822	2021	YES	no
KPF1.0824	2021	YES	no
KPF1.0825	2021	YES	no
KPF1.0826	2021	YES	YES
KPF1.0827	2021	YES	no
KPF1.0828	2021	YES	no
KPF1.0829	2021	YES	no
KPF1.0830	2021	YES	no
KPF1.0831	2021	YES	no
KPF1.0832	2021	YES	no
KPF1.0833	2021	no	no
KPF1.0834	2021	YES	YES
KPF1.0835	2021	YES	YES
KPF1.0836	2021	YES	no
KPF1.0837	2021	YES	no
KPF1.0838	2021	no	no
KPF1.0839	2021	YES	no
KPF1.0840	2021	YES	no
KPF1.0841	2021	YES	no
KPF1.0842	2021	no	no
KPF1.0843	2021	YES	no
KPF1.0844	2021	YES	no
KPF1.0845	2021	YES	no
KPF1.0846	2021	YES	no
KPF1.0847	2021	YES	no
KPF1.0848	2021	YES	no
KPF1.0849	2021	YES	no
KPF1.0850	2021	YES	no
KPF1.0851	2021	YES	YES
KPF1.0852	2021	YES	no
KPF1.0853	2021	YES	YES
KPF1.0854	2021	YES	no
KPF1.0855	2021	YES	no
KPF1.0856	2021	YES	no
KPF1.0857	2021	YES	no
KPF1.0858	2021	YES	no
KPF1.0859	2021	YES	no
KPF1.0860	2021	YES	no
KPF1.0861	2021	YES	YES
KPF1.0862	2021	no	no
KPF1.0863	2021	YES	no
KPF1.0864	2021	YES	YES
KPF1.0865	2021	YES	YES
KPF1.0866	2021	YES	no
KPF1.0867	2021	YES	no
KPF1.0868	2021	YES	no
KPF1.0869	2021	YES	no
KPF1.0870	2021	no	no
KPF1.0871	2021	YES	no
KPF1.0872	2021	YES	no
KPF1.0873	2021	YES	no
KPF1.0874	2021	YES	no
KPF1.0875	2021	YES	no
KPF1.0876	2021	YES	no
KPF1.0877	2021	YES	no
KPF1.0878	2021	YES	YES
KPF1.0879	2021	YES	no
KPF1.0880	2021	YES	no
KPF1.0881	2021	YES	no
KPF1.0882	2021	YES	no
KPF1.0883	2021	YES	YES
KPF1.0884	2021	YES	no
KPF1.0885	2021	YES	no
KPF1.0886	2021	YES	no
KPF1.0887	2021	YES	no
KPF1.0888	2021	YES	YES
KPF1.0889	2021	YES	YES
KPF1.0890	2021	YES	no
KPF1.0891	2021	YES	no
KPF1.0892	2021		no
KPF1.0893	2021	YES	no
KPF1.0894	2021	YES	no
KPF1.0895	2021	YES	no
KPF1.0896	2021	YES	no
KPF1.0898	2021	YES	no
KPF1.0899	2021	YES	no
KPF1.0900	2021	YES	no
KPF1.0901	2021	YES	no
KPF1.0902	2021	YES	YES
KPF1.0903	2021	YES	no
KPF1.0904	2021	YES	YES
KPF1.0905	2021	YES	YES
KPF1.0906	2021	YES	no
KPF1.0907	2021	YES	no
KPF1.0908	2021	YES	no
KPF1.0909	2021	YES	no
KPF1.0910	2021	YES	YES
KPF1.0911	2021	YES	no
KPF1.0912	2021	YES	no
KPF1.0913	2021	YES	no
KPF1.0914	2021	YES	no
KPF1.0915	2021	YES	no
KPF1.0916	2021	YES	no
KPF1.0917	2021	YES	no
KPF1.0918	2021	no	no
KPF1.0919	2021	YES	no
KPF1.0920	2021	YES	no
KPF1.0921	2021	YES	no
KPF1.0922	2021	YES	no
KPF1.0923	2021	YES	no
KPF1.0924	2021	YES	no
KPF1.0925	2021	YES	no
KPF1.0926	2021	YES	no
KPF1.0927	2021	YES	no
KPF1.0928	2021	YES	no
KPF1.0929	2021	YES	no
KPF1.0930	2021	YES	no
KPF1.0931	2021	YES	YES
KPF1.0932	2021	YES	YES
KPF1.0933	2021	YES	no
KPF1.0935	2021	YES	no
KPF1.0936	2021	YES	no
KPF1.0937	2021	no	no
KPF1.0938	2021	YES	no
KPF1.0939	2021	YES	no
KPF1.0942	2021	YES	no
KPF1.0943	2021	YES	no
KPF1.0944	2021	YES	no
KPF1.0945	2021	YES	YES
KPF1.0946	2021	YES	no
KPF1.0947	2021	YES	no
KPF1.0948	2021	YES	no
KPF1.0949	2021	YES	no
KPF1.0950	2021	YES	no
KPF1.0951	2021	no	no
KPF1.0952	2021	no	no
KPF1.0953	2021	YES	no
KPF1.0954	2021	YES	no
KPF1.0955	2021	YES	no
KPF1.0956	2021	YES	no
KPF1.0957	2021	YES	no
KPF1.0958	2021	YES	no
KPF1.0959	2021	YES	no
KPF1.0960	2021	YES	no
KPF1.0961	2021	YES	no
KPF1.0962	2021	no	no
KPF1.0963	2021	YES	no
KPF1.0964	2021	YES	no
KPF1.0965	2021	YES	no
KPF1.0966	2021	YES	YES
KPF1.0967	2021	YES	no
KPF1.0968	2021	YES	YES
KPF1.0969	2021	YES	no
KPF1.0970	2021	YES	no
KPF1.0971	2021	YES	no
KPF1.0972	2021	YES	no
KPF1.0973	2021	YES	YES
KPF1.0974	2021	YES	no
KPF1.0975	2021	YES	no
KPF1.0976	2021	no	no
KPF1.0977	2021	YES	no
KPF1.0978	2021	YES	YES
KPF1.0979	2021	YES	YES
KPF1.0980	2021	no	no
KPF1.0981	2021	no	no
KPF1.0982	2021	YES	no
KPF1.0983	2021	YES	no
KPF1.0984	2021	YES	no
KPF1.0985	2021	YES	no
KPF1.0986	2021	YES	no
KPF1.0987	2021	YES	no
KPF1.0988	2021	no	no
KPF1.0989	2021	YES	no
KPF1.0990	2021	YES	no
KPF1.0991	2021	YES	no
KPF1.0992	2021	YES	no
KPF1.0993	2021	YES	YES
KPF1.0994	2021	YES	no
KPF1.0995	2021	YES	YES
KPF1.0996	2021	YES	no
KPF1.0997	2021	YES	no
KPF1.0998	2021	YES	no
KPF1.0999	2021	YES	no
KPF1.1000	2021	YES	no
KPF1.1001	2021	YES	no
KPF1.1002	2021	YES	no
KPF1.1003	2021	YES	no
KPF1.1004	2021	YES	YES
KPF1.1005	2021	YES	no
KPF1.1006	2021	YES	no
KPF1.1007	2021	YES	no
KPF1.1008	2021	YES	YES
KPF1.1009	2021	YES	no
KPF1.1010	2021	YES	YES
KPF1.1011	2021	YES	no
KPF1.1012	2021	no	no
KPF1.1013	2021	YES	no
KPF1.1014	2021	YES	YES
KPF1.1015	2021	YES	YES
KPF1.1016	2021	YES	no
KPF1.1017	2021	YES	no
KPF1.1018	2021	YES	no
KPF1.1019	2021	YES	YES
KPF1.1020	2021	YES	no
KPF1.1021	2021	YES	YES
KPF1.1022	2021	YES	no
KPF1.1023	2021	no	no
KPF1.1024	2021	YES	no
KPF1.1025	2021	YES	no
KPF1.1026	2021	YES	no
KPF1.1027	2021	YES	YES
KPF1.1028	2021	YES	no
KPF1.1029	2021	YES	no
KPF1.1030	2021	no	no
KPF1.1031	2021	YES	YES
KPF1.1032	2021	no	no
KPF1.1033	2021	no	no
KPF1.1034	2021	YES	no
KPF1.1035	2021	no	no
KPF1.1036	2021	YES	no
KPF1.1037	2021	YES	no
KPF1.1038	2021	YES	no
KPF1.1039	2021	YES	YES
KPF1.1040	2021	YES	no
KPF1.1041	2021	YES	no
KPF1.1042	2021	YES	no
KPF1.1043	2021	YES	no
KPF1.1044	2021	YES	no
KPF1.1045	2021	YES	no
KPF1.1046	2021	no	no
KPF1.1047	2021	YES	no
KPF1.1048	2021	YES	YES
KPF1.1049	2021	YES	no
KPF1.1050	2021	YES	no
KPF1.1051	2021	YES	YES
KPF1.1052	2021	YES	no
KPF1.1053	2021	YES	no
KPF1.1054	2021	YES	no
KPF1.1055	2021	YES	no
KPF1.1056	2021	YES	no
KPF1.1057	2021	YES	no
KPF1.1058	2021	YES	no
KPF1.1059	2021	YES	no
KPF1.1060	2021	YES	no
KPF1.1061	2021	YES	no
KPF1.1062	2021	YES	no
KPF1.1063	2021	YES	no
KPF1.1064	2021	YES	no
KPF1.1065	2021	YES	no
KPF1.1066	2021	YES	no
KPF1.1067	2021	YES	no
KPF1.1068	2021	YES	no
KPF1.1069	2021	YES	no
KPF1.1070	2021	no	no
KPF1.1071	2021	YES	no
KPF1.1072	2021	YES	no
KPF1.1073	2021	YES	no
KPF1.1074	2021	YES	no
KPF1.1075	2021	YES	YES
KPF1.1076	2021	YES	no
KPF1.1077	2021	YES	no
KPF1.1078	2021	no	no
KPF1.1079	2021	YES	no
KPF1.1080	2021	no	no
KPF1.1081	2021	YES	YES
KPF1.1082	2021	YES	no
KPF1.1083	2021	YES	no
KPF1.1084	2021	YES	YES
KPF1.1085	2021	no	no
KPF1.1086	2021	YES	no
KPF1.1087	2021	YES	no
KPF1.1088	2021	no	no
KPF1.1089	2021	YES	no
KPF1.1090	2021	YES	no
KPF1.1091	2021	YES	no
KPF1.1092	2021	YES	no
KPF1.1093	2021	YES	YES
KPF1.1094	2021	YES	no
KPF1.1095	2021	YES	no
KPF1.1096	2021	YES	no
KPF1.1097	2021	YES	no
KPF1.1098	2021	YES	YES
KPF1.1099	2021	YES	YES
KPF1.1100	2021	no	no
KPF1.1101	2021	YES	no
KPF1.1102	2021	no	no
KPF1.1103	2021	no	no
KPF1.1104	2021	YES	no
KPF1.1105	2021	YES	no
KPF1.1106	2021	YES	YES
KPF1.1107	2021	YES	no
KPF1.1108	2021	YES	no
KPF1.1109	2021	no	no
KPF1.1110	2021	YES	YES
KPF1.1111	2021	YES	YES
KPF1.1112	2021	YES	no
KPF1.1113	2021	YES	no
KPF1.1114	2021	YES	no
KPF1.1115	2021	YES	no
KPF1.1116	2021	YES	YES
KPF1.1117	2021	YES	no
KPF1.1118	2021	YES	YES
KPF1.1119	2021	YES	no
KPF1.1120	2021	YES	no
KPF1.1121	2021	YES	no
KPF1.1122	2021	YES	no
KPF1.1123	2021	YES	no
KPF1.1124	2021	YES	no
KPF1.1125	2021	YES	no
KPF1.1126	2021	YES	no
KPF1.1127	2021	YES	YES
KPF1.1128	2021	YES	no
KPF1.1129	2021	YES	no
KPF1.1130	2021	YES	YES
KPF1.1131	2021	YES	no
KPF1.1132	2021	YES	no
KPF1.1133	2021	YES	no
KPF1.1134	2021	no	no
KPF1.1135	2021	no	no
KPF1.1136	2021	YES	no
KPF1.1137	2021	YES	no
KPF1.1138	2021	YES	no
KPF1.1139	2021	YES	no
KPF1.1140	2021	YES	no
KPF1.1141	2021	YES	YES
KPF1.1142	2021	YES	no
KPF1.1143	2021	YES	no
KPF1.1144	2021	YES	no
KPF1.1145	2021	YES	no
KPF1.1146	2021	YES	no
KPF1.1147	2021	YES	YES
KPF1.1148	2021	no	no
KPF1.1149	2021	YES	no
KPF1.1150	2021	YES	YES
KPF1.1151	2021	YES	no
KPF1.1152	2021	no	no
KPF1.1153	2021	YES	no
KPF1.1154	2021	YES	no
KPF1.1156	2021	YES	no
KPF1.1157	2021	YES	no
KPF1.1158	2021	YES	no
KPF1.1159	2021	YES	no
KPF1.1160	2021	YES	no
KPF1.1161	2021	no	no
KPF1.1162	2021	no	no
KPF1.1163	2021	no	no
KPF1.1164	2021	YES	YES
KPF1.1165	2021	no	no
KPF1.1166	2021	YES	no
KPF1.1167	2021	no	no
KPF1.1168	2021	no	no
KPF1.1169	2021	YES	no
KPF1.1170	2021	YES	no
KPF1.1171	2021	YES	YES
KPF1.1172	2021	YES	no
KPF1.1173	2021	YES	no
KPF1.1174	2021	YES	no
KPF1.1175	2021	YES	no
KPF1.1176	2021	YES	no
KPF1.1177	2021	no	no
KPF1.1178	2021	YES	no
KPF1.1179	2021	YES	no
KPF1.1180	2021	YES	YES
KPF1.1181	2021	no	no
KPF1.1182	2021	YES	no
KPF1.1183	2021	YES	no
KPF1.1184	2021	YES	no
KPF1.1185	2021	YES	YES
KPF1.1186	2021	YES	no
KPF1.1187	2021	YES	no
KPF1.1188	2021	YES	no
KPF1.1189	2021	YES	no
KPF1.1190	2021	YES	no
KPF1.1191	2021	YES	YES
KPF1.1192	2021	YES	YES
KPF1.1193	2021	YES	no
KPF1.1194	2021	YES	no
KPF1.1195	2021	no	no
KPF1.1196	2021	YES	no
KPF1.1197	2021	YES	no
KPF1.1198	2021	no	no
KPF1.1199	2021	YES	no
KPF1.1200	2021	YES	no
KPF1.1201	2021	YES	no
KPF1.1202	2021	YES	YES
KPF1.1203	2021	YES	no
KPF1.1204	2021	YES	no
KPF1.1205	2021	YES	YES
KPF1.1206	2021	YES	YES
KPF1.1207	2021	no	no
KPF1.1208	2021	YES	no
KPF1.1209	2021	YES	YES
KPF1.1210	2021	no	no
KPF1.1211	2021	YES	YES
KPF1.1212	2021	YES	YES
KPF1.1213	2021	YES	no
KPF1.1214	2021	YES	no
KPF1.1215	2021	YES	no
KPF1.1216	2021	no	no
KPF1.1217	2021	YES	no
KPF1.1218	2021	YES	no
KPF1.1219	2021	YES	no
KPF1.1221	2021	no	no
KPF1.1222	2021	YES	no
KPF1.1223	2021	no	no
KPF1.1224	2021	no	no
KPF1.1225	2021	YES	YES
KPF1.1226	2021	YES	no
KPF1.1227	2021	no	no
KPF1.1228	2021	YES	no
KPF1.1229	2021	YES	no
KPF1.1230	2021	YES	no
KPF1.1231	2021	no	no
KPF1.1232	2021	YES	no
KPF1.1233	2021	no	no
KPF1.1234	2021	no	no
KPF1.1235	2021	YES	no
KPF1.1236	2021	YES	no
KPF1.1237	2021	YES	YES
KPF1.1238	2021	YES	YES
KPF1.1239	2021	YES	no
KPF1.1240	2021	YES	YES
KPF1.1241	2021	no	no
KPF1.1242	2021	YES	no
KPF1.1243	2021	YES	YES
KPF1.1244	2021	YES	no
KPF1.1246	2021	YES	no
KPF1.1247	2021	YES	no
KPF1.1248	2021	YES	no
KPF1.1249	2021	YES	no
KPF1.1250	2021	YES	no
KPF1.1251	2021	YES	no
KPF1.1252	2021	YES	no
KPF1.1253	2021	no	no
KPF1.1254	2021	YES	no
KPF1.1256	2021	YES	no
KPF1.1257	2021	YES	no
KPF1.1258	2021	YES	no
KPF1.1259	2021	no	no
KPF1.1260	2021	YES	no
KPF1.1261	2021	YES	no
KPF1.1262	2021	YES	YES
KPF1.1263	2021	YES	no
KPF1.1264	2021	YES	no
KPF1.1265	2021	YES	YES
KPF1.1266	2021	no	no
KPF1.1267	2021	YES	no
KPF1.1268	2021	YES	no
KPF1.1269	2021	YES	YES
KPF1.1270	2021	YES	no
KPF1.1271	2021	YES	no
KPF1.1272	2021	YES	no
KPF1.1273	2021	YES	no
KPF1.1274	2021	YES	no
KPF1.1275	2021	YES	no
KPF1.1276	2021	YES	no
KPF1.1277	2021	YES	no
KPF1.1278	2021	YES	no
KPF1.1279	2021	YES	no
KPF1.1280	2021	YES	YES
KPF1.1281	2021	YES	YES
KPF1.1282	2021	YES	no
KPF1.1283	2021	YES	YES
KPF1.1284	2021	YES	no
KPF1.1285	2021	YES	no
KPF1.1286	2021	YES	YES
KPF1.1287	2021	YES	YES
KPF1.1288	2021	YES	no
KPF1.1289	2021	YES	no
KPF1.1290	2021	YES	no
KPF1.1291	2021	YES	no
KPF1.1292	2021	YES	no
KPF1.1293	2021	YES	YES
KPF1.1294	2021	YES	no
KPF1.1295	2021	YES	no
KPF1.1296	2021	YES	no
KPF1.1297	2021	YES	no
KPF1.1298	2021	YES	YES
KPF1.1299	2021	YES	no
KPF1.1300	2021	YES	no
KPF1.1301	2021	YES	YES
KPF1.1302	2021	YES	no
KPF1.1303	2021	YES	no
KPF1.1304	2021	YES	YES
KPF1.1305	2021	YES	YES
KPF1.1306	2021	YES	no
KPF1.1307	2021	YES	no
KPF1.1308	2021	YES	no
KPF1.1309	2021	YES	no
KPF1.1310	2021	YES	no
KPF1.1311	2021	YES	no
KPF1.1312	2021	YES	no
KPF1.1313	2021	YES	no
KPF1.1314	2021	YES	no
KPF1.1315	2021	YES	no
KPF1.1316	2021	YES	YES
KPF1.1317	2021	YES	no
KPF1.1318	2021	YES	no
KPF1.1319	2021	YES	no
KPF1.1320	2021	YES	no
KPF1.1321	2021	YES	no
KPF1.1322	2021	YES	no
KPF1.1323	2021	YES	YES
KPF1.1324	2021	no	no
KPF1.1325	2021	YES	YES
KPF1.1326	2021	YES	no
KPF1.1327	2021	YES	no
KPF1.1328	2021	YES	no
KPF1.1329	2021	YES	no
KPF1.1330	2021	no	no
KPF1.1332	2021	YES	YES
KPF1.1333	2021	no	no
KPF1.1334	2021	no	no
KPF1.1335	2021	YES	no
KPF1.1336	2021	YES	YES
KPF1.1337	2021	YES	no
KPF1.1338	2021	YES	no
KPF1.1339	2021	YES	no
KPF1.1340	2021	YES	no
KPF1.1341	2021	YES	no
KPF1.1342	2021	no	no
KPF1.1343	2021	no	no
KPF1.1344	2021	YES	no
KPF1.1345	2021	YES	no
KPF1.1346	2021	YES	no
KPF1.1347	2021	YES	no
KPF1.1348	2021	YES	YES
KPF1.1349	2021	YES	no
KPF1.1350	2021	YES	no
KPF1.1351	2021	YES	YES
KPF1.1352	2021	YES	no
KPF1.1353	2021	YES	no
KPF1.1354	2021	YES	no
KPF1.1355	2021	YES	no
KPF1.1356	2021	YES	no
KPF1.1357	2021	YES	YES
KPF1.1358	2021	YES	no
KPF1.1359	2021	YES	YES
KPF1.1360	2021	YES	no
KPF1.1361	2021	YES	no
KPF1.1362	2021	YES	no
KPF1.1363	2021	YES	no
KPF1.1364	2021	YES	no
KPF1.1365	2021	YES	no
KPF1.1366	2021	YES	no
KPF1.1367	2021	YES	no
KPF1.1368	2021	YES	no
KPF1.1369	2021	YES	no
KPF1.1370	2021	YES	no
KPF1.1371	2021	YES	YES
KPF1.1372	2021	YES	YES
KPF1.1373	2021	YES	no
KPF1.1374	2021	no	no
KPF1.1375	2021	YES	no
KPF1.1376	2021	YES	YES
KPF1.1377	2021	YES	no
KPF1.1378	2021	YES	no
KPF1.1379	2021	YES	no
KPF1.1380	2021	YES	no
KPF1.1381	2021	no	no
KPF1.1382	2021	YES	no
KPF1.1383	2021	no	no
KPF1.1384	2021	no	no
KPF1.1385	2021	YES	no
KPF1.1386	2021	YES	no
KPF1.1387	2021	YES	no
KPF1.1388	2021	YES	no
KPF1.1389	2021	YES	no
KPF1.1390	2021	YES	no
KPF1.1391	2021	YES	no
KPF1.1392	2021	YES	no
KPF1.1393	2021	YES	no
KPF1.1394	2021	YES	YES
KPF1.1395	2021	YES	YES
KPF1.1396	2021	YES	no
KPF1.1397	2021	YES	no
KPF1.1398	2021	no	no
KPF1.1399	2021	YES	no
KPF1.1400	2021	YES	YES
KPF1.1401	2021	no	no
KPF1.1402	2021	YES	YES
KPF1.1403	2021	YES	no
KPF1.1404	2021	YES	no
KPF1.1405	2021	YES	no
KPF1.1406	2021	YES	no
KPF1.1407	2021	YES	no
KPF1.1408	2021	YES	no
KPF1.1409	2021	YES	no
KPF1.1410	2021	YES	no
KPF1.1411	2021	YES	no
KPF1.1412	2021	YES	no
KPF1.1413	2021	YES	YES
KPF1.1414	2021	YES	no
KPF1.1415	2021	YES	YES
KPF1.1416	2021	YES	no
KPF1.1417	2021	YES	no
KPF1.1418	2021	YES	no
KPF1.1419	2021	YES	no
KPF1.1420	2021	YES	no
KPF1.1421	2021	YES	no
KPF1.1422	2021	YES	no
KPF1.1423	2021	YES	no
KPF1.1424	2021	YES	no
KPF1.1425	2021	YES	no
KPF1.1426	2021	no	no
KPF1.1427	2021	YES	no
KPF1.1428	2021	YES	YES
KPF1.1429	2021	YES	no
KPF1.1430	2021	YES	no
KPF1.1431	2021	YES	no
KPF1.1432	2021	YES	no
KPF1.1433	2021	YES	no
KPF1.1434	2021	YES	no
KPF1.1435	2021	YES	no
KPF1.1436	2021	YES	no
KPF1.1437	2021	no	no
KPF1.1438	2021	YES	no
KPF1.1439	2021	YES	no
KPF1.1440	2021	YES	YES
KPF1.1441	2021	YES	no
KPF1.1442	2021	YES	no
KPF1.1443	2021	YES	no
KPF1.1444	2021	YES	no
KPF1.1445	2021	YES	no
KPF1.1446	2021	YES	YES
KPF1.1447	2021	YES	no
KPF1.1448	2021	YES	no
KPF1.1449	2021	YES	no
KPF1.1450	2021	YES	YES
KPF1.1451	2021	YES	no
KPF1.1452	2021	YES	no
KPF1.1453	2021	YES	YES
KPF1.1454	2021	YES	no
KPF1.1455	2021	YES	YES
KPF1.1456	2021	no	no
KPF1.1457	2021	YES	no
KPF1.1458	2021	YES	YES
KPF1.1459	2021	YES	no
KPF1.1460	2021	YES	no
[truncated: 354 more rows]
