# Supplementary material for: Increase in the community circulation of ciprofloxacin-resistant Escherichia coli despite reduction in antibiotic prescriptions
Source: Commun Med (Lond). 2023 Aug 12;3:110. doi: 10.1038/s43856-023-00337-2 (PMC10421857; doi:10.1038/s43856-023-00337-2)
Supplement: Supplementary file 8 — Supplementary Data 7 [file 43856_2023_337_MOESM8_ESM.xlsx]

## Sheet: Sheet1
Test	Target	Primer name	Sequence	Ref	Size, bp
CH typing	fumC: PCR1	fumC-F	GCATCACAGGTCGCCAGCG	This study
		fumC-R	GTACGCAGCGAAAAAGATTC
	fumC: Nested	fumC-F'-T7Pro	TAATACGACTCACTATAGGGGCGCTTCAAATTTGTTCGG	This study
		fumC-R'-T7Term	GCTAGTTATTGCTCAGCGGGTACGCAGCGAAAAAGATTC
	fimH: PCR1	fimH-F	CTGTTTGCTGTACTGCTGATG	This study
		fimH-R	CCACAATAAACGGTAAGAGGAAT
	fimH: Nested	fimH-F'-T7Pro	TAATACGACTCACTATAGGGACTGCTGATGGGCTGGTC	This study
		fimH-R'-T7Term	GCTAGTTATTGCTCAGCGGAGGAATTGGCACTGAACC
Detection of QRDR SNPs	gyrA: PCR1	gyrA-F	CGACCTTGCGAGAGAAAT	This study
		gyrA-R	GTTCCATCAGCCCTTCAA
	gyrA: Nested	gyrA-F'-T7Pro	TAATACGACTCACTATAGGGCGAGAGAAATTACACCG	This study
		gyrA-R'-T7Term	GCTAGTTATTGCTCAGCGGAGCCCTTCAATGCT
	parC: PCR1	parC-F	CGATTGCCGCCTGAGCCACTT	This study
		parC-R	GCGAATAAGTTGAGGAATCAG
	parC: Nested	parC-F'-T7Pro	TAATACGACTCACTATAGGGTGAGCCACTTCACGCA	This study
		parC-R'-T7Term	GCTAGTTATTGCTCAGCGGGAGGAATCAGAATTAA
Plasmid-mediated Qunolone resistance determinants (PMQR)	qnrA	qnrA-F	CAGCAAGAGGATTTCTCACG	4	630
		qnrA-R	AATCCGGCAGCACTATTACTC
	qnrD	qnrD-F	CGAGATCAATTTACGGGGAATA	13	581
		qnrD-R	AACAAGCTGAAGCGCCTG
	qnrB	qnrB-F	GGCTGTCAGTTCTATGATCG	4	488
		qnrB-R	GAGCAACGATGCCTGGTAG
	qnrS	qnrS-F	GCAAGTTCATTGAACAGGGT	14	428
		qnrS-R	TCTAAACCGTCGAGTTCGGCG
	oqxAB	oqxAB-F	CCGCACCGATAAATTAGTCC	4	313
		oqxAB-R	GGCGAGGTTTTGATAGTGGA
	aac6	aac(6′)-Ib-cr-F	TTGGAAGCGGGGACGGAM	15	260
		aac(6′)-Ib-cr-R	ACACGGCTGGACCATA
	qepA	qepA-F	GCAGGTCCAGCAGCGGGTAG	16	218
		qepA-R	CTTCCTGCCCGAGTATCGTG
	qnrC	qnrC-F	GCAGAATTCAGGGGTGTGAT	4	118
		qnrC-R	AACTGCTCCAAAAGCTGCTC
	qnrVC	QnrVC-F	GAGYTKTATGGTTTAGAYCCTCG	5	71
		QnrVC-R	TGTTCYTGYTGCCACGARCA
Virulence factors (VF)	gadA/B	379-gad-F	ACCTGCGTTGCGTAAATA	6	670
		380-gad-R	GGGCGGGAGAAGTTGATG
	iha	381-iha-F	CTGGCGGAGGCTCTGAGATCA	7	827
		382-iha-R	TCCTTAAGCTCCCGCGGCTGA
	ireA	383-ireA-F	TGGTCTTCAGCTATATGG	8	415
		384-ireA-R	ATCTATGATTGTGTTGGT
	sat	385-sat-F	TCAGAAGCTCAGCGAATCATTG	9	932
		386-sat-R	CCATTATCACCAGTAAAACGCACC
	vat	387-vat-F	TCCTGGGACATAATGGTCAG	10	981
		388-vat-R	GTGTCAGAACGGAATTGT
	senB	389-senB-F	GCAGATTCGCGTTTTGAGCA	11	302
		390-senB-R	CGGATCTTTCAACGGGATGG
BLA Multiplex I: TEM, SHV and OXA-1-like	TEM variants including TEM-1 and TEM-2	MultiTSO-T_for	CATTTCCGTGTCGCCCTTATTC	12	800
		MultiTSO-T_rev	CGTTCATCCATAGTTGCCTGAC
	SHV variants including SHV-1	MultiTSO-S_for	AGCCGCTTGAGCAAATTAAAC	12	713
		MultiTSO-S_rev	ATCCCGCAGATAAATCACCAC
	OXA-1, OXA-4 and OXA-30	MultiTSO-O_for	GGCACCAGATTCAACTTTCAAG	12	564
		MultiTSO-O_rev	GACCCCAAGTTTCCTGTAAGTG
BLA Multiplex II: CTX-M group 1, group 2 and group 9	variants of CTX-M group 1 including CTX-M-1, CTX-M-3 and CTX-M-15	MultiCTXMGp1_for	TTAGGAARTGTGCCGCTGYA	12	688
		MultiCTXMGp1-2_rev	CGATATCGTTGGTGGTRCCAT
	variants of CTX-M group 2 including CTX-M-2	MultiCTXMGp1-2_rev_A	CGATATCGTTGGTGGTACCAT	12	404
		MultiCTXMGp1-2_rev_G	CGATATCGTTGGTGGTGCCAT
		MultiCTXMGp2_for	CGTTAACGGCACGATGAC
	variants of CTX-M group 9 including CTX-M-9 and CTX-M-14	MultiCTXMGp9_for	TCAAGCCTGCCGATCTGGT	12	561
		MultiCTXMGp9_rev	TGATTCTCGCCGCTGAAG
BLA Multiplex III: CTX-M group 8/25, KPC, NDM	CTX-M-8, CTX-M-25, CTX-M-26 and CTX-M-39 to CTX-M-41	CTX-Mg8/25_for	AACRCRCAGACGCTCTAC	12	326
		CTX-Mg8/25_rev	TCGAGCCGGAASGTGTYAT
	KPC-1 to KPC-5	MultiKPC_for	CATTCAAGGGCTTTCTTGCTGC	12	538
		MultiKPC_rev	ACGACGGCATAGTCATTTGC
	NDM - add to MplxVI (IDG primers)	NDM-F1.1	GAATCTGAGCACCGCATTAG	This study	105
		NDM-R1.1	CGTTGGTCGCCAGTTTCCATTTG
BLA Multiplex IV: OXA-48-like and GES	OXA-48-like	MultiOXA-48_for	GCTTGATCGCCCTCGATT	12	281
		MultiOXA-48_rev	GATTTGCTCCGTGGCCGAAA
	GES-1 to GES-9 and GES-11	MultiGES for	AGTCGGCTAGACCGGAAAG	12	399
		MultiGES rev	TTTGTCCGTGCTCAGGAT
BLA Multiplex V: ACC, FOX, MOX, DHA, CIT and EBC	ACC-1 and ACC-2	MultiCaseACC_for	CACCTCCAGCGACTTGTTAC	12	346
		MultiCaseACC_rev	GTTAGCCAGCATCACGATCC
	FOX-1 to FOX-5	MultiCaseFOX_for	CTACAGTGCGGGTGGTTT	12	162
		MultiCaseFOX_rev	CTATTTGCGGCCAGGTGA
	MOX-1, MOX-2, CMY-1, CMY-8 to CMY-11 and CMY-19	MultiCaseMOX_for	GCAACAACGACAATCCATCCT	12	895
		MultiCaseMOX_rev	GGGATAGGCGTAACTCTCCCAA
	DHA-1 and DHA-2	MultiCaseDHA_for	TGATGGCACAGCAGGATATTC	12	997
		MultiCaseDHA_rev	GCTTTGACTCTTTCGGTATTCG
	LAT-1 to LAT-3, BIL-1, CMY-2 to CMY-7, CMY-12 to CMY-18 and CMY-21 to CMY-23	MultiCaseCIT_for	CGAAGAGGCAATGACCAGAC	12	538
		MultiCaseCIT_rev	ACGGACAGGGTTAGGATAGY
	ACT-1 and MIR-1	MultiCaseEBC_for	CGGTAAAGCCGATGTTGCG	12	683
		MultiCaseEBC_rev	AGCCTAACCCCTGATACA
